# Supplementary material for: Experimental data of four-point probe, scanning electron microscopy, and near-edge X-ray fine structure of titanium (IV) isopropoxide and zirconium (IV) dioxide binders incorporated carbon-based counter electrode for dye-sensitized solar cells
Source: Data Brief. 2021 Oct 17;39:107487. doi: 10.1016/j.dib.2021.107487 (PMC8554458; doi:10.1016/j.dib.2021.107487)
Supplement: Supplementary file 1 [file mmc1.zip › NAXAFS Data.ods]

## Sheet: Fit_191217_0344_Is
Shirley	BG
Tolerance	0.0001
Max iteration	100
Final k sum
Iteration bg
Iteration fit
Solve BGS
Peak fit
# peaks
Solve chi^2*
Fit range
Start / eV	275.55
End / eV	320.55
Factors for N.Area
CAE	100
Grating	2
IMFP	0.600000024
a	1.350000024
b	0.349999994
theta	90
Figure of merit
chi^2*
Abbe
R-factor (Fractional misfit)
R^2* (Adjusted R-squared)
PE / eV	Ab
275.55	5.794688
275.65	5.78411
275.75	5.784348
275.85	5.785425
275.95	5.780437
276.05	5.783625
276.15	5.780609
276.25	5.781073
276.35	5.785864
276.45	5.779718
276.55	5.773902
276.65	5.77583
276.75	5.774792
276.85	5.775692
276.95	5.774989
277.05	5.770093
277.15	5.770861
277.25	5.768491
277.35	5.760934
277.45	5.767063
277.55	5.758895
277.65	5.761077
277.75	5.756079
277.85	5.754841
277.95	5.750169
278.05	5.754185
278.15	5.742391
278.25	5.734745
278.35	5.747184
278.45	5.740894
278.55	5.736324
278.65	5.747139
278.75	5.737105
278.85	5.733425
278.95	5.734307
279.05	5.737018
279.15	5.732314
279.25	5.731562
279.35	5.735226
279.45	5.734434
279.55	5.733105
279.65	5.730629
279.75	5.731138
279.85	5.730559
279.95	5.723745
280.05	5.720985
280.15	5.724606
280.25	5.717892
280.35	5.719479
280.45	5.712486
280.55	5.710359
280.65	5.703969
280.75	5.695431
280.85	5.688647
280.95	5.67614
281.05	5.678645
281.15	5.672327
281.25	5.654576
281.35	5.643426
281.45	5.637994
281.55	5.63062
281.65	5.606866
281.75	5.592524
281.85	5.559661
281.95	5.524666
282.05	5.462528
282.15	5.385064
282.25	5.290313
282.35	5.198925
282.45	5.111278
282.55	5.033364
282.65	4.973083
282.75	4.924372
282.85	4.904442
282.95	4.896181
283.05	4.886531
283.15	4.875318
283.25	4.82256
283.35	4.778208
283.45	4.713241
283.55	4.662467
283.65	4.606563
283.75	4.57221
283.85	4.554559
283.95	4.541074
284.05	4.51355
284.15	4.448273
284.25	4.368203
284.35	4.24471
284.45	4.095453
284.55	3.97684
284.65	3.812682
284.75	3.709581
284.85	3.676811
284.95	3.715879
285.05	3.808128
285.15	4.004505
285.25	4.242205
285.35	4.460565
285.45	4.705564
285.55	4.803753
285.65	4.822215
285.75	4.789543
285.85	4.710759
285.95	4.61429
286.05	4.503671
286.15	4.38485
286.25	4.293643
286.35	4.207205
286.45	4.11033
286.55	4.023697
286.65	3.922911
286.75	3.827414
286.85	3.720436
286.95	3.630634
287.05	3.558138
287.15	3.498933
287.25	3.464431
287.35	3.451491
287.45	3.444915
287.55	3.478973
287.65	3.514544
287.75	3.553295
287.85	3.614166
287.95	3.668938
288.05	3.721828
288.15	3.754817
288.25	3.755276
288.35	3.728661
288.45	3.706132
288.55	3.684117
288.65	3.685559
288.75	3.684256
288.85	3.695827
288.95	3.706622
289.05	3.735694
289.15	3.758604
289.25	3.788564
289.35	3.81652
289.45	3.847402
289.55	3.875522
289.65	3.898907
289.75	3.923776
289.85	3.936121
289.95	3.947991
290.05	3.94197
290.15	3.91633
290.25	3.894214
290.35	3.87049
290.45	3.825632
290.55	3.786899
290.65	3.75048
290.75	3.722561
290.85	3.708612
290.95	3.705488
291.05	3.735623
291.15	3.817969
291.25	3.914643
291.35	3.993106
291.45	4.00411
291.55	3.928462
291.65	3.808361
291.75	3.710015
291.85	3.64517
291.95	3.615756
292.05	3.612098
292.15	3.619084
292.25	3.619818
292.35	3.621463
292.45	3.617235
292.55	3.61302
292.65	3.597012
292.75	3.577738
292.85	3.549627
292.95	3.523624
293.05	3.484637
293.15	3.457864
293.25	3.426989
293.35	3.396864
293.45	3.373697
293.55	3.352717
293.65	3.329816
293.75	3.310958
293.85	3.295744
293.95	3.288208
294.05	3.281333
294.15	3.273787
294.25	3.27044
294.35	3.266296
294.45	3.264712
294.55	3.267185
294.65	3.266654
294.75	3.266733
294.85	3.267269
294.95	3.268165
295.05	3.266941
295.15	3.266727
295.25	3.267089
295.35	3.268116
295.45	3.266907
295.55	3.26837
295.65	3.270855
295.75	3.277229
295.85	3.276495
295.95	3.282833
296.05	3.283096
296.15	3.291563
296.25	3.296107
296.35	3.297374
296.45	3.300761
296.55	3.301826
296.65	3.303663
296.75	3.305283
296.85	3.307277
296.95	3.30522
297.05	3.306888
297.15	3.302539
297.25	3.299057
297.35	3.296841
297.45	3.29256
297.55	3.290963
297.65	3.289635
297.75	3.285711
297.85	3.281731
297.95	3.279864
298.05	3.275362
298.15	3.270733
298.25	3.275261
298.35	3.27178
298.45	3.273034
298.55	3.273177
298.65	3.272522
298.75	3.275082
298.85	3.275969
298.95	3.278402
299.05	3.281028
299.15	3.284143
299.25	3.286832
299.35	3.291806
299.45	3.294663
299.55	3.300344
299.65	3.305128
299.75	3.311024
299.85	3.314969
299.95	3.319806
300.05	3.326607
300.15	3.330928
300.25	3.337321
300.35	3.343911
300.45	3.352875
300.55	3.359711
300.65	3.367377
300.75	3.375549
300.85	3.383244
300.95	3.390802
301.05	3.397979
301.15	3.406809
301.25	3.414491
301.35	3.422458
301.45	3.433588
301.55	3.439265
301.65	3.447407
301.75	3.457239
301.85	3.468593
301.95	3.478152
302.05	3.491437
302.15	3.502026
302.25	3.515729
302.35	3.526572
302.45	3.540218
302.55	3.550588
302.65	3.560897
302.75	3.573154
302.85	3.584644
302.95	3.595536
303.05	3.606348
303.15	3.614949
303.25	3.625248
303.35	3.633564
303.45	3.639129
303.55	3.648667
303.65	3.655099
303.75	3.662316
303.85	3.670187
303.95	3.672189
304.05	3.678229
304.15	3.681862
304.25	3.688511
304.35	3.694158
304.45	3.701115
304.55	3.708114
304.65	3.715474
304.75	3.724035
304.85	3.73144
304.95	3.740072
305.05	3.749806
305.15	3.757148
305.25	3.768467
305.35	3.778217
305.45	3.790812
305.55	3.803678
305.65	3.816354
305.75	3.829442
305.85	3.843166
305.95	3.861095
306.05	3.871156
306.15	3.889291
306.25	3.905189
306.35	3.917481
306.45	3.931526
306.55	3.94601
306.65	3.958632
306.75	3.972478
306.85	3.984244
306.95	3.995085
307.05	4.00468
307.15	4.013912
307.25	4.021511
307.35	4.028894
307.45	4.032476
307.55	4.034873
307.65	4.039905
307.75	4.044327
307.85	4.04212
307.95	4.042468
308.05	4.042536
308.15	4.038538
308.25	4.036828
308.35	4.033497
308.45	4.029553
308.55	4.021772
308.65	4.015579
308.75	4.007892
308.85	3.998499
308.95	3.991284
309.05	3.983058
309.15	3.971347
309.25	3.961499
309.35	3.948793
309.45	3.939353
309.55	3.925121
309.65	3.914182
309.75	3.899532
309.85	3.888633
309.95	3.876506
310.05	3.859478
310.15	3.84813
310.25	3.831168
310.35	3.817421
310.45	3.804736
310.55	3.788685
310.65	3.776455
310.75	3.758952
310.85	3.745485
310.95	3.733849
311.05	3.71909
311.15	3.701695
311.25	3.687887
311.35	3.675906
311.45	3.66022
311.55	3.645906
311.65	3.631819
311.75	3.618657
311.85	3.605353
311.95	3.592124
312.05	3.579127
312.15	3.565783
312.25	3.554953
312.35	3.543495
312.45	3.534303
312.55	3.524241
312.65	3.515763
312.75	3.50707
312.85	3.498242
312.95	3.488928
313.05	3.483597
313.15	3.476586
313.25	3.46919
313.35	3.463694
313.45	3.457394
313.55	3.451231
313.65	3.448429
313.75	3.440895
313.85	3.43762
313.95	3.432111
314.05	3.427831
314.15	3.422993
314.25	3.421262
314.35	3.416304
314.45	3.414641
314.55	3.408561
314.65	3.406401
314.75	3.403215
314.85	3.400103
314.95	3.396789
315.05	3.394866
315.15	3.392348
315.25	3.390932
315.35	3.388035
315.45	3.387527
315.55	3.384604
315.65	3.381488
315.75	3.379382
315.85	3.377771
315.95	3.376382
316.05	3.374627
316.15	3.374028
316.25	3.370012
316.35	3.370857
316.45	3.371726
316.55	3.367562
316.65	3.367565
316.75	3.365611
316.85	3.365758
316.95	3.364089
317.05	3.365867
317.15	3.364124
317.25	3.364346
317.35	3.364746
317.45	3.364484
317.55	3.366046
317.65	3.366521
317.75	3.367679
317.85	3.368528
317.95	3.369808
318.05	3.371669
318.15	3.375247
318.25	3.37699
318.35	3.378543
318.45	3.382416
318.55	3.385065
318.65	3.386461
318.75	3.391501
318.85	3.395288
318.95	3.400272
319.05	3.405055
319.15	3.40821
319.25	3.413583
319.35	3.419309
319.45	3.422713
319.55	3.429439
319.65	3.432759
319.75	3.437841
319.85	3.443458
319.95	3.450157
320.05	3.456032
320.15	3.464174
320.25	3.468173
320.35	3.472811
320.45	3.480171
320.55	3.485904

## Sheet: Fit_Norm_191217_0344_Is
Shirley	BG
Tolerance	0.0001
Max iteration	100
Final k sum
Iteration bg
Iteration fit
Solve BGS
Peak fit
# peaks
Solve chi^2*
Fit range
Start / eV	275.55
End / eV	320.55
Factors for N.Area
CAE	23.5
Grating	0
IMFP	0.600000024
a	180.2539978
b	0.34799999
theta	45
Figure of merit
chi^2*
Abbe
R-factor (Fractional misfit)
R^2* (Adjusted R-squared)
PE / eV	Ab
275.55	0.146361866
275.65	0.146161353
275.75	0.146217265
275.85	0.146410794
275.95	0.146301213
276.05	0.146222638
276.15	0.14601864
276.25	0.146506063
276.35	0.146454804
276.45	0.146505871
276.55	0.146396787
276.65	0.146577111
276.75	0.14636953
276.85	0.146277277
276.95	0.146629751
277.05	0.146304772
277.15	0.146448407
277.25	0.146326577
277.35	0.146409752
277.45	0.146267461
277.55	0.146379078
277.65	0.146515856
277.75	0.14580979
277.85	0.146295191
277.95	0.146363152
278.05	0.146581428
278.15	0.146539259
278.25	0.146036667
278.35	0.146678561
278.45	0.146843667
278.55	0.146754424
278.65	0.147215414
278.75	0.14682236
278.85	0.146951815
278.95	0.14725835
279.05	0.146936772
279.15	0.147183591
279.25	0.147174871
279.35	0.147439956
279.45	0.147712048
279.55	0.147775079
279.65	0.14782424
279.75	0.14827699
279.85	0.14828552
279.95	0.148535139
280.05	0.148811398
280.15	0.149025288
280.25	0.149113902
280.35	0.149170985
280.45	0.149710378
280.55	0.149908832
280.65	0.150018921
280.75	0.150553271
280.85	0.15063829
280.95	0.151133326
281.05	0.151735923
281.15	0.152275175
281.25	0.152399298
281.35	0.152823909
281.45	0.153663055
281.55	0.154349896
281.65	0.154554035
281.75	0.155488606
281.85	0.155121652
281.95	0.155551123
282.05	0.155365007
282.15	0.155300309
282.25	0.15531693
282.35	0.156068327
282.45	0.157406343
282.55	0.15933541
282.65	0.162227991
282.75	0.165776052
282.85	0.169094428
282.95	0.173043022
283.05	0.176280854
283.15	0.179792879
283.25	0.183062512
283.35	0.187509904
283.45	0.194275958
283.55	0.203374465
283.65	0.214572849
283.75	0.230129377
283.85	0.251594771
283.95	0.276155804
284.05	0.298900006
284.15	0.324020218
284.25	0.346455822
284.35	0.361324826
284.45	0.375012739
284.55	0.391197553
284.65	0.400519658
284.75	0.421128245
284.85	0.447569586
284.95	0.473240113
285.05	0.495373912
285.15	0.515721203
285.25	0.528409415
285.35	0.51707703
285.45	0.491507292
285.55	0.450992888
285.65	0.406071381
285.75	0.372089
285.85	0.343094361
285.95	0.322924174
286.05	0.309598147
286.15	0.300056325
286.25	0.296863269
286.35	0.296828353
286.45	0.298419202
286.55	0.303885259
286.65	0.31621884
286.75	0.337081102
286.85	0.35840493
286.95	0.382687299
287.05	0.407937201
287.15	0.426743434
287.25	0.443672341
287.35	0.456711533
287.45	0.46770756
287.55	0.478432352
287.65	0.485103057
287.75	0.489616932
287.85	0.496541065
287.95	0.502174278
288.05	0.50644323
288.15	0.508441075
288.25	0.507788539
288.35	0.505442165
288.45	0.504728907
288.55	0.505816846
288.65	0.506601731
288.75	0.506931783
288.85	0.506151827
288.95	0.507881878
289.05	0.511681357
289.15	0.514350791
289.25	0.516982842
289.35	0.520240756
289.45	0.522068489
289.55	0.525153212
289.65	0.52466326
289.75	0.525685363
289.85	0.524109773
289.95	0.521991728
290.05	0.51808576
290.15	0.512168603
290.25	0.509491405
290.35	0.506972212
290.45	0.504537449
290.55	0.503426435
290.65	0.506219699
290.75	0.506533184
290.85	0.512314729
290.95	0.519133832
291.05	0.532709998
291.15	0.554242377
291.25	0.583109378
291.35	0.610276925
291.45	0.628505916
291.55	0.638204906
291.65	0.641858199
291.75	0.64349599
291.85	0.645622195
291.95	0.652609703
292.05	0.666779147
292.15	0.677249402
292.25	0.688468636
292.35	0.697535958
292.45	0.704419639
292.55	0.70787843
292.65	0.707228174
292.75	0.704530019
292.85	0.699932878
292.95	0.694781093
293.05	0.690678829
293.15	0.687722653
293.25	0.680939553
293.35	0.67566072
293.45	0.672104749
293.55	0.66484765
293.65	0.661425162
293.75	0.655729387
293.85	0.652523081
293.95	0.650190032
294.05	0.649033126
294.15	0.646708466
294.25	0.647355375
294.35	0.645501562
294.45	0.647544084
294.55	0.646811195
294.65	0.648793785
294.75	0.648662607
294.85	0.649761207
294.95	0.650614668
295.05	0.650356239
295.15	0.650538457
295.25	0.653026637
295.35	0.652132816
295.45	0.653783477
295.55	0.652652599
295.65	0.655393834
295.75	0.656374701
295.85	0.657288744
295.95	0.658213582
296.05	0.659976368
296.15	0.661056513
296.25	0.662453244
296.35	0.662862425
296.45	0.664214803
296.55	0.66522413
296.65	0.66610084
296.75	0.667818125
296.85	0.667314959
296.95	0.668134511
297.05	0.668535205
297.15	0.669856858
297.25	0.667774342
297.35	0.668566878
297.45	0.667373519
297.55	0.66773141
297.65	0.667943074
297.75	0.666590047
297.85	0.666268673
297.95	0.66630357
298.05	0.665712753
298.15	0.665317548
298.25	0.666428806
298.35	0.666291276
298.45	0.666453545
298.55	0.665951244
298.65	0.666051332
298.75	0.666429132
298.85	0.665939669
298.95	0.666083695
299.05	0.667464661
299.15	0.666915023
299.25	0.667544315
299.35	0.66734554
299.45	0.668384492
299.55	0.669436221
299.65	0.669330113
299.75	0.670448093
299.85	0.670516458
299.95	0.671528113
300.05	0.672133201
300.15	0.673256136
300.25	0.673435281
300.35	0.674620637
300.45	0.676678641
300.55	0.677244209
300.65	0.678760227
300.75	0.679050875
300.85	0.680772237
300.95	0.681285046
301.05	0.681864363
301.15	0.681944317
301.25	0.682897381
301.35	0.683243996
301.45	0.684208198
301.55	0.685169875
301.65	0.685406112
301.75	0.68649474
301.85	0.687247205
301.95	0.688889752
302.05	0.691211879
302.15	0.690801266
302.25	0.692824243
302.35	0.692128385
302.45	0.694433536
302.55	0.694709907
302.65	0.695035651
302.75	0.696109824
302.85	0.696773647
302.95	0.698127492
303.05	0.698228885
303.15	0.69853601
303.25	0.697997049
303.35	0.698062098
303.45	0.698166701
303.55	0.696487409
303.65	0.696493635
303.75	0.695762824
303.85	0.695517947
303.95	0.693800778
304.05	0.693462085
304.15	0.692087259
304.25	0.690774697
304.35	0.690525476
304.45	0.689922155
304.55	0.688925638
304.65	0.687732983
304.75	0.687992319
304.85	0.685530023
304.95	0.684923996
305.05	0.684205244
305.15	0.683827382
305.25	0.683976496
305.35	0.683694532
305.45	0.683394405
305.55	0.684760961
305.65	0.683284676
305.75	0.684079228
305.85	0.683994856
305.95	0.684355549
306.05	0.684283986
306.15	0.684661405
306.25	0.685541583
306.35	0.685936903
306.45	0.685388465
306.55	0.686319185
306.65	0.685825957
306.75	0.686031662
306.85	0.685850129
306.95	0.686116997
307.05	0.685188715
307.15	0.6838157
307.25	0.683276797
307.35	0.68212369
307.45	0.680632157
307.55	0.678425687
307.65	0.677159364
307.75	0.675986017
307.85	0.674708287
307.95	0.671179307
308.05	0.669337148
308.15	0.665998558
308.25	0.664092329
308.35	0.661750715
308.45	0.658602872
308.55	0.655536796
308.65	0.653324021
308.75	0.650829814
308.85	0.647057196
308.95	0.643341463
309.05	0.640131155
309.15	0.636143268
309.25	0.633296421
309.35	0.630073422
309.45	0.626300184
309.55	0.622631851
309.65	0.619071253
309.75	0.615110634
309.85	0.611515953
309.95	0.608712338
310.05	0.604407699
310.15	0.602227855
310.25	0.59690604
310.35	0.593629381
310.45	0.590455986
310.55	0.587124675
310.65	0.58353225
310.75	0.580139887
310.85	0.575632195
310.95	0.572777166
311.05	0.56836168
311.15	0.565375345
311.25	0.561894636
311.35	0.559283515
311.45	0.555958238
311.55	0.553362706
311.65	0.549273099
311.75	0.546730224
311.85	0.543148592
311.95	0.540465344
312.05	0.537681998
312.15	0.534235316
312.25	0.53217206
312.35	0.530052771
312.45	0.527199302
312.55	0.525290548
312.65	0.522919426
312.75	0.521305309
312.85	0.520077111
312.95	0.516703309
313.05	0.515721175
313.15	0.514384051
313.25	0.512485783
313.35	0.510633963
313.45	0.509063223
313.55	0.507235075
313.65	0.506484337
313.75	0.505478387
313.85	0.503768201
313.95	0.50307294
314.05	0.501327677
314.15	0.500255536
314.25	0.500289315
314.35	0.498291796
314.45	0.49769796
314.55	0.496023227
314.65	0.495256723
314.75	0.494341362
314.85	0.493057382
314.95	0.492263862
315.05	0.491846899
315.15	0.491638795
315.25	0.490582536
315.35	0.489602768
315.45	0.489151748
315.55	0.48842598
315.65	0.487687699
315.75	0.487531694
315.85	0.485802963
315.95	0.485311083
316.05	0.485401535
316.15	0.484517886
316.25	0.48328257
316.35	0.483333118
316.45	0.482810368
316.55	0.481935239
316.65	0.482009685
316.75	0.481674779
316.85	0.480809384
316.95	0.480188125
317.05	0.479812373
317.15	0.47946596
317.25	0.479652234
317.35	0.478528314
317.45	0.478887297
317.55	0.47857299
317.65	0.47867394
317.75	0.478664019
317.85	0.47920569
317.95	0.478168519
318.05	0.478224264
318.15	0.478907818
318.25	0.478923611
318.35	0.479307542
318.45	0.47973
318.55	0.479513956
318.65	0.479680519
318.75	0.479727539
318.85	0.480322115
318.95	0.480564692
319.05	0.481493349
319.15	0.482267639
319.25	0.482718572
319.35	0.483454115
319.45	0.483681072
319.55	0.484009274
319.65	0.48393629
319.75	0.484904772
319.85	0.485504685
319.95	0.486356077
320.05	0.486726338
320.15	0.487216484
320.25	0.488187796
320.35	0.488234085
320.45	0.4898728
320.55	0.490066737

## Sheet: samples
No.	Name	Sep.	File name
1	P25_carbon	:	191217_0344_Is.xlsx
2	TTIP_carbon	:	191217_2211_Is.xlsx
3	EC_ZrO	:	191218_0227_Is.xlsx

## Sheet: Exp_191217_0344_TEYCK
PeNorm_191217_0344_Is	AbNorm_191217_0344_Is	Pe191217_2211_Is	Ab191217_2211_Is	Pe191218_0227_Is	Ab191218_0227_Is
eV	arb. units	eV	arb. units	eV	arb. units
P25_carbon	P25_carbon	TTIP_carbon	TTIP_carbon	EC_ZrO	EC_ZrO
275.55	0	275.8	0	275.6	0
275.65	-0.000583387	275.9	-0.000501021	275.7	-0.001123583
275.75	-0.000420711	276	-0.000164244	275.8	-0.001288766
275.85	0.000142355	276.1	-0.00076833	275.9	-0.001107359
275.95	-0.000176467	276.2	-0.001357718	276	-0.00156311
276.05	-0.00040508	276.3	-0.000343718	276.1	-0.002109005
276.15	-0.000998605	276.4	-0.00054626	276.2	-0.002838118
276.25	0.000419539	276.5	-0.000100486	276.3	-0.001830438
276.35	0.000270402	276.6	-2.86686E-05	276.4	-0.002369633
276.45	0.00041898	276.7	6.70675E-05	276.5	-0.002106653
276.55	0.000101602	276.8	-0.000309578	276.6	-0.002304337
276.65	0.000626249	276.9	-0.000574324	276.7	-0.001909421
276.75	2.22986E-05	277	0.000387994	276.8	-0.002817806
276.85	-0.00024611	277.1	-0.000214962	276.9	-0.003314569
276.95	0.000779406	277.2	-0.000241705	277	-0.002207004
277.05	-0.000166111	277.3	-0.000233816	277.1	-0.002797024
277.15	0.000251791	277.4	0.000592863	277.2	-0.002594798
277.25	-0.000102671	277.5	-0.000144141	277.3	-0.003038712
277.35	0.000139324	277.6	0.000237308	277.4	-0.002417506
277.45	-0.000274668	277.7	0.000747319	277.5	-0.003101816
277.55	5.00776E-05	277.8	-0.000666685	277.6	-0.002838794
277.65	0.00044803	277.9	0.000221542	277.7	-0.002628803
277.75	-0.001606248	278	0.001112972	277.8	-0.003797552
277.85	-0.000193988	278.1	0.000966913	277.9	-0.00322443
277.95	3.74209E-06	278.2	0.001555446	278	-0.002825233
278.05	0.000638811	278.3	0.000462148	278.1	-0.0025183
278.15	0.000516121	278.4	0.00139038	278.2	-0.001951504
278.25	-0.000946155	278.5	0.001945367	278.3	-0.002978324
278.35	0.000921415	278.6	0.001856206	278.4	-0.002550781
278.45	0.001401789	278.7	0.002622395	278.5	-0.001831277
278.55	0.001142137	278.8	0.002210309	278.6	-0.001853444
278.65	0.002483375	278.9	0.002521074	278.7	-0.001412903
278.75	0.001339795	279	0.002969554	278.8	-0.002037844
278.85	0.001716442	279.1	0.002272389	278.9	-0.001683727
278.95	0.002608297	279.2	0.002860021	279	-0.001468943
279.05	0.001672675	279.3	0.002997923	279.1	-0.001978191
279.15	0.002390789	279.4	0.003407973	279.2	-0.001380164
279.25	0.002365418	279.5	0.003849964	279.3	-0.001405275
279.35	0.003136674	279.6	0.004306873	279.4	-0.000863788
279.45	0.003928319	279.7	0.00441552	279.5	-0.000357451
279.55	0.004111705	279.8	0.005067145	279.6	-0.000255219
279.65	0.004254739	279.9	0.005351841	279.7	-5.40191E-06
279.75	0.005572001	280	0.006244292	279.8	0.001100063
279.85	0.005596819	280.1	0.006906629	279.9	0.001149405
279.95	0.006323081	280.2	0.007008968	280	0.001916506
280.05	0.007126848	280.3	0.007534996	280.1	0.002703388
280.15	0.007749155	280.4	0.007400893	280.2	0.002470918
280.25	0.008006974	280.5	0.008946517	280.3	0.003241701
280.35	0.008173056	280.6	0.009322109	280.4	0.003327327
280.45	0.009742404	280.7	0.00959138	280.5	0.004373148
280.55	0.010319802	280.8	0.011607393	280.6	0.004859973
280.65	0.010640103	280.9	0.011610441	280.7	0.005048805
280.75	0.012194781	281	0.012972036	280.8	0.00703103
280.85	0.012442141	281.1	0.013827585	280.9	0.007078445
280.95	0.013882433	281.2	0.01482666	281	0.009205153
281.05	0.015635674	281.3	0.015936512	281.1	0.009153013
281.15	0.017204612	281.4	0.017090819	281.2	0.011152253
281.25	0.017565745	281.5	0.018620572	281.3	0.010901622
281.35	0.018801141	281.6	0.020290833	281.4	0.012162081
281.45	0.021242613	281.7	0.020961728	281.5	0.014037426
281.55	0.023240958	281.8	0.022797229	281.6	0.01551806
281.65	0.023834895	281.9	0.021976465	281.7	0.016826298
281.75	0.026554004	282	0.02259991	281.8	0.018447818
281.85	0.025486361	282.1	0.023045971	281.9	0.017920502
281.95	0.026735896	282.2	0.021655994	282	0.018222073
282.05	0.026194396	282.3	0.022475072	282.1	0.016607178
282.15	0.026006159	282.4	0.023574052	282.2	0.015816543
282.25	0.026054516	282.5	0.02772272	282.3	0.016024972
282.35	0.028240685	282.6	0.033149627	282.4	0.018662739
282.45	0.032133608	282.7	0.039922874	282.5	0.02244268
282.55	0.037746174	282.8	0.049641843	282.6	0.026444473
282.65	0.046162061	282.9	0.058284093	282.7	0.035068724
282.75	0.05648505	283	0.068758539	282.8	0.046459762
282.85	0.066139772	283.1	0.077098132	282.9	0.055840103
282.95	0.077628099	283.2	0.086054572	283	0.066710483
283.05	0.087048484	283.3	0.0945282	283.1	0.075322571
283.15	0.097266626	283.4	0.105783208	283.2	0.085752877
283.25	0.106779534	283.5	0.122779502	283.3	0.096226873
283.35	0.119719101	283.6	0.1421077	283.4	0.107776835
283.45	0.139404751	283.7	0.168738213	283.5	0.126638888
283.55	0.165876612	283.8	0.203751383	283.6	0.153194069
283.65	0.198458005	283.9	0.251367994	283.7	0.18433311
283.75	0.243719302	284	0.305272068	283.8	0.227634471
283.85	0.306172283	284.1	0.357460388	283.9	0.285775319
283.95	0.377631941	284.2	0.416677991	284	0.348266377
284.05	0.443805581	284.3	0.465364934	284.1	0.404776184
284.15	0.516892156	284.4	0.505459086	284.2	0.46643404
284.25	0.582167937	284.5	0.548702157	284.3	0.519014004
284.35	0.625428901	284.6	0.592877551	284.4	0.551968311
284.45	0.665253514	284.7	0.638494491	284.5	0.583206477
284.55	0.712342792	284.8	0.711096349	284.6	0.619120818
284.65	0.739465202	284.9	0.805680827	284.7	0.643346436
284.75	0.799425327	285	0.896145563	284.8	0.695733617
284.85	0.87635569	285.1	0.991837843	284.9	0.764619009
284.95	0.951043393	285.2	1.069014474	285	0.833742181
285.05	1.015441081	285.3	1.120618703	285.1	0.891715157
285.15	1.074640971	285.4	1.100027914	285.2	0.943248143
285.25	1.111556981	285.5	1.008346636	285.3	0.968681729
285.35	1.078585714	285.6	0.884577905	285.4	0.939347018
285.45	1.004191254	285.7	0.745296677	285.5	0.851823484
285.55	0.886315695	285.8	0.636414457	285.6	0.747841715
285.65	0.755617789	285.9	0.545205858	285.7	0.637194982
285.75	0.656746973	286	0.478301651	285.8	0.556922493
285.85	0.572387859	286.1	0.435486644	285.9	0.492716226
285.95	0.513703246	286.2	0.402247648	286	0.449150887
286.05	0.474931534	286.3	0.389276506	286.1	0.425194926
286.15	0.44716986	286.4	0.384120463	286.2	0.408401489
286.25	0.43787975	286.5	0.387448167	286.3	0.405759075
286.35	0.437778162	286.6	0.39704142	286.4	0.406626785
286.45	0.442406696	286.7	0.420992379	286.5	0.406619014
286.55	0.458310039	286.8	0.468306661	286.6	0.417066923
286.65	0.494194258	286.9	0.516676985	286.7	0.444373968
286.75	0.554892444	287	0.574520445	286.8	0.494210527
286.85	0.616933545	287.1	0.63211633	286.9	0.546483023
286.95	0.687582436	287.2	0.673627666	287	0.61080419
287.05	0.761046342	287.3	0.707259987	287.1	0.674411586
287.15	0.815762567	287.4	0.729807761	287.2	0.727719557
287.25	0.865016762	287.5	0.751826456	287.3	0.776901893
287.35	0.902953939	287.6	0.766491121	287.4	0.821825171
287.45	0.93494658	287.7	0.771299869	287.5	0.870956479
287.55	0.966150073	287.8	0.774501437	287.6	0.915947698
287.65	0.985558308	287.9	0.777835381	287.7	0.958181532
287.75	0.998691303	288	0.783892303	287.8	0.9953032
287.85	1.01883688	288.1	0.78828019	287.9	1.032792789
287.95	1.03522656	288.2	0.788968304	288	1.058717937
288.05	1.047646961	288.3	0.787317669	288.1	1.077045961
288.15	1.053459637	288.4	0.785656869	288.2	1.08625868
288.25	1.0515611	288.5	0.784484986	288.3	1.085339661
288.35	1.044734389	288.6	0.791664416	288.4	1.083039796
288.45	1.042659186	288.7	0.794445863	288.5	1.085464108
288.55	1.045824515	288.8	0.796056878	288.6	1.092518478
288.65	1.048108115	288.9	0.794371282	288.7	1.096482823
288.75	1.049068393	289	0.799369781	288.8	1.097093876
288.85	1.046799131	289.1	0.806089448	288.9	1.095686696
288.95	1.051832669	289.2	0.810128424	289	1.098102544
289.05	1.062887151	289.3	0.817042325	289.1	1.101658161
289.15	1.070653794	289.4	0.823091401	289.2	1.101988853
289.25	1.078311676	289.5	0.827056861	289.3	1.098042396
289.35	1.087790488	289.6	0.832785874	289.4	1.094301621
289.45	1.093108228	289.7	0.834644915	289.5	1.088600946
289.55	1.102083147	289.8	0.836378495	289.6	1.089567874
289.65	1.100657645	289.9	0.837478534	289.7	1.080939357
289.75	1.103631424	290	0.830982087	289.8	1.074633854
289.85	1.099047289	290.1	0.825171232	289.9	1.067727805
289.95	1.092884895	290.2	0.81684161	290	1.053278555
290.05	1.081520586	290.3	0.812095149	290.1	1.041173771
290.15	1.064304778	290.4	0.805958692	290.2	1.028242019
290.25	1.056515545	290.5	0.803045551	290.3	1.02064972
290.35	1.049186021	290.6	0.806847535	290.4	1.012387195
290.45	1.042102144	290.7	0.816641865	290.5	1.008573969
290.55	1.038869679	290.8	0.825921421	290.6	1.007685968
290.65	1.046996604	290.9	0.845686011	290.7	1.014803018
290.75	1.047908682	291	0.881201375	290.8	1.016585373
290.85	1.064729929	291.1	0.945486712	290.9	1.032236298
290.95	1.084569923	291.2	1.035640564	291	1.052478005
291.05	1.12406941	291.3	1.15110051	291.1	1.093278205
291.15	1.186717282	291.4	1.264653959	291.2	1.154357171
291.25	1.270705039	291.5	1.343119153	291.3	1.232086086
291.35	1.349748281	291.6	1.376750058	291.4	1.304771672
291.45	1.402785035	291.7	1.386592187	291.5	1.349666316
291.55	1.431003982	291.8	1.366330866	291.6	1.375708014
291.65	1.44163314	291.9	1.367490434	291.7	1.393528123
291.75	1.44639825	292	1.393493466	291.8	1.407143937
291.85	1.452584384	292.1	1.439362788	291.9	1.423436136
291.95	1.472914351	292.2	1.476094804	292	1.454925774
292.05	1.514139963	292.3	1.513605786	292.1	1.499580206
292.15	1.544602885	292.4	1.544927992	292.2	1.532612464
292.25	1.577244941	292.5	1.569460748	292.3	1.564203651
292.35	1.603626069	292.6	1.57784445	292.4	1.592428697
292.45	1.623653954	292.7	1.578237079	292.5	1.615776457
292.55	1.633717211	292.8	1.567370696	292.6	1.627859194
292.65	1.63182531	292.9	1.55336208	292.7	1.628175606
292.75	1.623975099	293	1.535018136	292.8	1.622043051
292.85	1.610599844	293.1	1.524814701	292.9	1.615963236
292.95	1.595610865	293.2	1.507963515	293	1.604948609
293.05	1.583675438	293.3	1.480406506	293.1	1.601024507
293.15	1.575074526	293.4	1.460245197	293.2	1.592575515
293.25	1.555339278	293.5	1.444054654	293.3	1.577593233
293.35	1.539980658	293.6	1.41840748	293.4	1.567862358
293.45	1.529634658	293.7	1.406164005	293.5	1.560346992
293.55	1.508520325	293.8	1.387317223	293.6	1.540653771
293.65	1.498562688	293.9	1.376346192	293.7	1.534707644
293.75	1.481990985	294	1.364078708	293.8	1.521363711
293.85	1.472662324	294.1	1.359353427	293.9	1.513736445
293.95	1.465874383	294.2	1.353112589	294	1.505600286
294.05	1.462508395	294.3	1.355521081	294.1	1.502997603
294.15	1.455744862	294.4	1.351943625	294.2	1.498827208
294.25	1.457627024	294.5	1.35965885	294.3	1.500835596
294.35	1.452233407	294.6	1.35911583	294.4	1.495975515
294.45	1.458176068	294.7	1.365216014	294.5	1.504616374
294.55	1.456043749	294.8	1.368804432	294.6	1.501375912
294.65	1.46181204	294.9	1.373352852	294.7	1.508054692
294.75	1.461430382	295	1.37695419	294.8	1.506061002
294.85	1.464626728	295.1	1.379178735	294.9	1.509669608
294.95	1.467109851	295.2	1.380781723	295	1.511741872
295.05	1.466357958	295.3	1.388318401	295.1	1.512934311
295.15	1.466888115	295.4	1.388754698	295.2	1.513785909
295.25	1.474127408	295.5	1.396133561	295.3	1.52018389
295.35	1.471526859	295.6	1.395970178	295.4	1.516449676
295.45	1.476329413	295.7	1.40608058	295.5	1.520827868
295.55	1.473039153	295.8	1.409787104	295.6	1.51951056
295.65	1.481014703	295.9	1.417131065	295.7	1.526290403
295.75	1.48386851	296	1.421940308	295.8	1.528522136
295.85	1.486527894	296.1	1.431034834	295.9	1.531579381
295.95	1.489218684	296.2	1.435795452	296	1.532327919
296.05	1.494347461	296.3	1.442522389	296.1	1.538979685
296.15	1.497490115	296.4	1.447404828	296.2	1.538787768
296.25	1.501553866	296.5	1.454956968	296.3	1.541243907
296.35	1.502744365	296.6	1.460882016	296.4	1.542907336
296.45	1.506679074	296.7	1.466043965	296.5	1.545783834
296.55	1.509615683	296.8	1.473435721	296.6	1.547323954
296.65	1.512166446	296.9	1.472505645	296.7	1.548466497
296.75	1.517162841	297	1.477789976	296.8	1.552559543
296.85	1.515698894	297.1	1.480448569	296.9	1.549781565
296.95	1.518083356	297.2	1.48536384	297	1.553628691
297.05	1.519249167	297.3	1.481128441	297.1	1.551581783
297.15	1.52309448	297.4	1.481870978	297.2	1.55607837
297.25	1.517035455	297.5	1.480934756	297.3	1.550202616
297.35	1.519341317	297.6	1.480969207	297.4	1.551541198
297.45	1.515869272	297.7	1.480183912	297.5	1.54845203
297.55	1.516910547	297.8	1.477138029	297.6	1.547488822
297.65	1.517526375	297.9	1.476975087	297.7	1.54732903
297.75	1.513589782	298	1.47762065	297.8	1.542985934
297.85	1.512654752	298.1	1.477082114	297.9	1.541110438
297.95	1.512756285	298.2	1.477933264	298	1.540937786
298.05	1.511037319	298.3	1.479418882	298.1	1.540096158
298.15	1.509887479	298.4	1.480043077	298.2	1.539765499
298.25	1.513120655	298.5	1.480250323	298.3	1.538654705
298.35	1.512720514	298.6	1.478803292	298.4	1.539917779
298.45	1.513192632	298.7	1.481810216	298.5	1.537030626
298.55	1.5117312	298.8	1.483797581	298.6	1.535458298
298.65	1.512022405	298.9	1.482531109	298.7	1.533674473
298.75	1.513121604	299	1.484359624	298.8	1.533957475
298.85	1.511697524	299.1	1.489283513	298.9	1.5319823
298.95	1.512116563	299.2	1.489583911	299	1.530300296
299.05	1.516134447	299.3	1.492605803	299.1	1.532641636
299.15	1.514535289	299.4	1.493545086	299.2	1.530875253
299.25	1.516366197	299.5	1.498470053	299.3	1.530488397
299.35	1.515787866	299.6	1.502429647	299.4	1.529005539
299.45	1.518810672	299.7	1.503771028	299.5	1.53160199
299.55	1.521870647	299.8	1.508385669	299.6	1.532963003
299.65	1.521561928	299.9	1.509889718	299.7	1.531900842
299.75	1.524814662	300	1.515329155	299.8	1.532343862
299.85	1.525013568	300.1	1.518602698	299.9	1.533262583
299.95	1.52795695	300.2	1.524804323	300	1.535379064
300.05	1.529717438	300.3	1.526597218	300.1	1.536756552
300.15	1.532984586	300.4	1.532875199	300.2	1.540812789
300.25	1.533505805	300.5	1.539463207	300.3	1.540223399
300.35	1.536954564	300.6	1.542057211	300.4	1.542952124
300.45	1.542942273	300.7	1.548705304	300.5	1.547638674
300.55	1.544587778	300.8	1.549859085	300.6	1.549058434
300.65	1.54899859	300.9	1.557219431	300.7	1.551416793
300.75	1.549844224	301	1.560288131	300.8	1.551627291
300.85	1.55485248	301.1	1.564162039	300.9	1.555358997
300.95	1.556344481	301.2	1.565469714	301	1.557395254
301.05	1.558029988	301.3	1.570209609	301.1	1.558232195
301.15	1.558262613	301.4	1.57386558	301.2	1.557978297
301.25	1.561035526	301.5	1.576208922	301.3	1.561066201
301.35	1.562043995	301.6	1.581848087	301.4	1.560412467
301.45	1.564849314	301.7	1.58420386	301.5	1.56295709
301.55	1.567647286	301.8	1.589254066	301.6	1.566209235
301.65	1.568334613	301.9	1.592158994	301.7	1.566736182
301.75	1.571501947	302	1.599812402	301.8	1.568864453
301.85	1.573691223	302.1	1.607531617	301.9	1.572366228
301.95	1.578470167	302.2	1.608381615	302	1.576800272
302.05	1.585226333	302.3	1.615665205	302.1	1.581258514
302.15	1.584031667	302.4	1.616948954	302.2	1.581175055
302.25	1.589917463	302.5	1.625523721	302.3	1.584506897
302.35	1.587892884	302.6	1.62866485	302.4	1.582932427
302.45	1.594599657	302.7	1.634497534	302.5	1.587853152
302.55	1.595403751	302.8	1.639087262	302.6	1.589368744
302.65	1.596351493	302.9	1.642534091	302.7	1.590674899
302.75	1.59947677	303	1.649091628	302.8	1.591484318
302.85	1.601408146	303.1	1.649884357	302.9	1.593172166
302.95	1.60534712	303.2	1.65389753	303	1.597474417
303.05	1.605642121	303.3	1.653349254	303.1	1.596409327
303.15	1.606535694	303.4	1.655551065	303.2	1.597872408
303.25	1.604967602	303.5	1.657903946	303.3	1.594623169
303.35	1.605156859	303.6	1.653658238	303.4	1.594273503
303.45	1.6054612	303.7	1.653584341	303.5	1.596499334
303.55	1.600575346	303.8	1.652744689	303.6	1.590445437
303.65	1.60059346	303.9	1.651092058	303.7	1.589936941
303.75	1.598467185	304	1.648672364	303.8	1.586672183
303.85	1.597754721	304.1	1.648686312	303.9	1.584760048
303.95	1.592758666	304.2	1.646561234	304	1.583497835
304.05	1.591773248	304.3	1.642656228	304.1	1.580797762
304.15	1.587773227	304.4	1.641444319	304.2	1.576802608
304.25	1.583954365	304.5	1.640656879	304.3	1.572900733
304.35	1.583229263	304.6	1.638647468	304.4	1.571827226
304.45	1.581473918	304.7	1.635565103	304.5	1.570268778
304.55	1.578574577	304.8	1.637133573	304.6	1.566276442
304.65	1.575104579	304.9	1.629994191	304.7	1.56235934
304.75	1.575859111	305	1.629398125	304.8	1.563116202
304.85	1.568695126	305.1	1.62784393	304.9	1.555143847
304.95	1.566931908	305.2	1.629345876	305	1.552883011
305.05	1.56484072	305.3	1.630333196	305.1	1.550779541
305.15	1.563741341	305.4	1.631795105	305.2	1.549937934
305.25	1.564175184	305.5	1.631842903	305.3	1.548944224
305.35	1.563354817	305.6	1.638259321	305.4	1.547808374
305.45	1.562481605	305.7	1.635395314	305.5	1.545767229
305.55	1.566457561	305.8	1.63967206	305.6	1.548067545
305.65	1.562162351	305.9	1.641487819	305.7	1.542861994
305.75	1.56447408	306	1.642646066	305.8	1.545547563
305.85	1.5642286	306.1	1.647316783	305.9	1.54485076
305.95	1.565278028	306.2	1.65041546	306	1.543002919
306.05	1.565069817	306.3	1.65412384	306.1	1.543624331
306.15	1.566167907	306.4	1.660291086	306.2	1.543514347
306.25	1.568728762	306.5	1.660913613	306.3	1.543270987
306.35	1.569878935	306.6	1.666922698	306.4	1.545463751
306.45	1.568283269	306.7	1.669639791	306.5	1.543546905
306.55	1.570991174	306.8	1.672602102	306.6	1.545081907
306.65	1.569556138	306.9	1.673694131	306.7	1.543654824
306.75	1.570154632	307	1.677911078	306.8	1.542382756
306.85	1.569626468	307.1	1.675560003	306.9	1.541268639
306.95	1.570402913	307.2	1.674307305	307	1.540912965
307.05	1.567702101	307.3	1.675116792	307.1	1.538169247
307.15	1.563707352	307.4	1.672745559	307.2	1.53320786
307.25	1.562139428	307.5	1.671252414	307.3	1.531715281
307.35	1.558784495	307.6	1.667102241	307.4	1.527610604
307.45	1.554444919	307.7	1.663945947	307.5	1.523884321
307.55	1.548025254	307.8	1.659018729	307.6	1.51742588
307.65	1.544340921	307.9	1.657731461	307.7	1.513622198
307.75	1.540927102	308	1.647711806	307.8	1.509001356
307.85	1.537209582	308.1	1.642552292	307.9	1.50691762
307.95	1.52694211	308.2	1.633476914	308	1.496022264
308.05	1.521582396	308.3	1.627472718	308.1	1.49040056
308.15	1.51186886	308.4	1.619005944	308.2	1.482112257
308.25	1.506322738	308.5	1.608189037	308.3	1.475773883
308.35	1.499509875	308.6	1.60003109	308.4	1.468780433
308.45	1.490351311	308.7	1.592457922	308.5	1.459886186
308.55	1.481430648	308.8	1.584338172	308.6	1.452873257
308.65	1.474992637	308.9	1.573018092	308.7	1.445563337
308.75	1.467735811	309	1.558755911	308.8	1.438702975
308.85	1.45675948	309.1	1.547747768	308.9	1.429190236
308.95	1.445948655	309.2	1.53573931	309	1.419792514
309.05	1.436608353	309.3	1.524527109	309.1	1.409107259
309.15	1.425005703	309.4	1.514149191	309.2	1.398542586
309.25	1.416722879	309.5	1.500104945	309.3	1.391457681
309.35	1.407345651	309.6	1.487153113	309.4	1.382807428
309.45	1.396367517	309.7	1.474737164	309.5	1.372434819
309.55	1.385694603	309.8	1.461391335	309.6	1.363416511
309.65	1.375335139	309.9	1.44725316	309.7	1.352512435
309.75	1.363811825	310	1.435989487	309.8	1.343153903
309.85	1.353353197	310.1	1.422712858	309.9	1.332874945
309.95	1.345196157	310.2	1.412649789	310	1.325374301
310.05	1.332671927	310.3	1.39555597	310.1	1.314582425
310.15	1.326329729	310.4	1.382914598	310.2	1.308754811
310.25	1.310846054	310.5	1.370149321	310.3	1.295234219
310.35	1.301312704	310.6	1.357929582	310.4	1.285936552
310.45	1.292079797	310.7	1.344174576	310.5	1.277209001
310.55	1.282387438	310.8	1.33307281	310.6	1.269076435
310.65	1.271935374	310.9	1.316600729	310.7	1.258768906
310.75	1.262065385	311	1.303362378	310.8	1.250306726
310.85	1.248950379	311.1	1.287766557	310.9	1.23815758
310.95	1.240643748	311.2	1.27631047	311	1.229467878
311.05	1.227797013	311.3	1.264774708	311.1	1.217982853
311.15	1.219108351	311.4	1.251505206	311.2	1.210633229
311.25	1.208981324	311.5	1.240559436	311.3	1.201089772
311.35	1.201384336	311.6	1.229604205	311.4	1.194055977
311.45	1.191709535	311.7	1.215001606	311.5	1.185909029
311.55	1.184157904	311.8	1.204001947	311.6	1.178625502
311.65	1.172259305	311.9	1.190503653	311.7	1.167392613
311.75	1.164860877	312	1.180558514	311.8	1.161115973
311.85	1.154440215	312.1	1.170862783	311.9	1.151016863
311.95	1.146633379	312.2	1.157766694	312	1.144750183
312.05	1.13853531	312.3	1.147261942	312.1	1.136877328
312.15	1.128507282	312.4	1.139820108	312.2	1.128439081
312.25	1.122504295	312.5	1.128822041	312.3	1.123237126
312.35	1.116338279	312.6	1.120631961	312.4	1.117029941
312.45	1.10803619	312.7	1.110545729	312.5	1.10964127
312.55	1.102482723	312.8	1.102879076	312.6	1.103565139
312.65	1.095584006	312.9	1.09765178	312.7	1.097686476
312.75	1.090887778	313	1.087671968	312.8	1.093193846
312.85	1.087314369	313.1	1.082380185	312.9	1.089800865
312.95	1.077498382	313.2	1.076516114	313	1.082049646
313.05	1.074640889	313.3	1.070024296	313.1	1.078499213
313.15	1.070750563	313.4	1.062258543	313.2	1.074966341
313.25	1.065227606	313.5	1.056652939	313.3	1.070230686
313.35	1.059839785	313.6	1.050675099	313.4	1.064967499
313.45	1.055269759	313.7	1.045942937	313.5	1.061142551
313.55	1.049950813	313.8	1.043633895	313.6	1.055963551
313.65	1.047766562	313.9	1.035940908	313.7	1.053177721
313.75	1.044839775	314	1.033353312	313.8	1.051496189
313.85	1.039864038	314.1	1.027507696	313.9	1.046387135
313.95	1.037841195	314.2	1.023991352	314	1.04489723
314.05	1.032763399	314.3	1.021048389	314.1	1.039797224
314.15	1.029644033	314.4	1.015672415	314.2	1.037126584
314.25	1.029742313	314.5	1.012081188	314.3	1.036741991
314.35	1.023930585	314.6	1.007528465	314.4	1.031191425
314.45	1.022202834	314.7	1.004223664	314.5	1.029033282
314.55	1.017330244	314.8	1.001074436	314.6	1.025315767
314.65	1.015100123	314.9	0.997450972	314.7	1.022876626
314.75	1.012436904	315	0.993772362	314.8	1.020127314
314.85	1.008701201	315.1	0.992463015	314.9	1.017342551
314.95	1.006392474	315.2	0.990983173	315	1.014898328
315.05	1.005179333	315.3	0.986721196	315.1	1.013925834
315.15	1.004573859	315.4	0.983509301	315.2	1.012732454
315.25	1.001500703	315.5	0.980887616	315.3	1.010089649
315.35	0.998650095	315.6	0.978966512	315.4	1.006786591
315.45	0.997337862	315.7	0.976730992	315.5	1.005289326
315.55	0.995226262	315.8	0.975524476	315.6	1.003569593
315.65	0.993078252	315.9	0.970332973	315.7	1.002654749
315.75	0.992624359	316	0.968596879	315.8	1.001951454
315.85	0.987594665	316.1	0.968051925	315.9	0.997376185
315.95	0.986163553	316.2	0.965805499	316	0.995476378
316.05	0.986426722	316.3	0.962027923	316.1	0.995776958
316.15	0.983855769	316.4	0.961589601	316.2	0.993653621
316.25	0.980261649	316.5	0.958340793	316.3	0.990942224
316.35	0.980408718	316.6	0.956988888	316.4	0.989862524
316.45	0.978887791	316.7	0.956209745	316.5	0.988494419
316.55	0.976341626	316.8	0.955023212	316.6	0.986718913
316.65	0.976558224	316.9	0.952595694	316.7	0.986769877
316.75	0.975583825	317	0.950921278	316.8	0.986295127
316.85	0.97306598	317.1	0.948507285	316.9	0.983434076
316.95	0.971258445	317.2	0.947877263	317	0.982233144
317.05	0.970165204	317.3	0.948112137	317.1	0.980088408
317.15	0.969157325	317.4	0.944946587	317.2	0.9796712
317.25	0.969699285	317.5	0.945785664	317.3	0.980039736
317.35	0.966429271	317.6	0.944032231	317.4	0.977114163
317.45	0.967473721	317.7	0.944372814	317.5	0.977988184
317.55	0.966559256	317.8	0.944828829	317.6	0.976747052
317.65	0.966852965	317.9	0.946362086	317.7	0.977165988
317.75	0.966824101	318	0.943402118	317.8	0.976541055
317.85	0.968400079	318.1	0.943987647	317.9	0.978433662
317.95	0.965382456	318.2	0.944518594	318	0.97594743
318.05	0.965544644	318.3	0.945367936	318.1	0.97555133
318.15	0.967533428	318.4	0.947276502	318.2	0.976579623
318.25	0.967579378	318.5	0.948413836	318.3	0.977147858
318.35	0.968696412	318.6	0.948544583	318.4	0.978364127
318.45	0.969925543	318.7	0.950364941	318.5	0.97905423
318.55	0.969296971	318.8	0.949924849	318.6	0.978261807
318.65	0.96978158	318.9	0.951602895	318.7	0.979297007
318.75	0.969918384	319	0.953384583	318.8	0.977968728
318.85	0.971648287	319.1	0.955896951	318.9	0.979073268
318.95	0.972354057	319.2	0.959081275	319	0.980165112
319.05	0.97505596	319.3	0.960351089	319.1	0.981349171
319.15	0.977308735	319.4	0.963044459	319.2	0.983261248
319.25	0.978620713	319.5	0.964908424	319.3	0.984310251
319.35	0.980760756	319.6	0.966583349	319.4	0.985760273
319.45	0.981421081	319.7	0.967618506	319.5	0.986718186
319.55	0.982375976	319.8	0.97138528	319.6	0.986775365
319.65	0.982163629	319.9	0.973608831	319.7	0.987040668
319.75	0.984981402	320	0.977048089	319.8	0.98912065
319.85	0.986726833	320.1	0.978837972	319.9	0.989576903
319.95	0.989203936	320.2	0.980426549	320	0.992259443
320.05	0.990281199	320.3	0.985281678	320.1	0.992154259
320.15	0.991707265	320.4	0.986553866	320.2	0.992609399
320.25	0.994533271	320.5	0.991911996	320.3	0.995765619
320.35	0.994667948	320.6	0.993056793	320.4	0.995525736
320.45	0.999435744	320.7	0.996510996	320.5	0.999298196
320.55	1	320.8	1	320.6	1

## Sheet: Graph_Norm_191217_0344_Is
Goto Exp_Norm_191217_0344_Is	0	lines/mm		TTIP_carbon: 191217_2211_Is.xlsx			EC_ZrO: 191218_0227_Is.xlsx
			PE shifts	0	eV	PE shifts	0	eV
			Smoothing	4	points	Smoothing	4	points
			Start PE	275.7999878	eV	Start PE	275.6000061	eV
			End PE	320.7999878	eV	End PE	320.6000061	eV
			Step PE	0.100000001	eV	Step PE	0.100000001	eV
			# scan	1	times	# scan	1	times
			Offset/multp	0.108317877	2.774856737	Offset/multp	0.145642595	2.485415339
			Pe	Ab	De	Pe	Ab	De
			275.8	0.108317877	-0.001074919	275.6	0.145642595	-0.001251298
			275.9	0.108137319	-0.000503786	275.7	0.145190525	-0.001342943
			276	0.108258687	-0.000139415	275.8	0.145124064	-0.00132075
			276.1	0.108040987	0.000205828	275.9	0.145197053	-0.000970982
			276.2	0.107828583	0.000748297	276	0.145013682	-0.000901542
			276.3	0.108194008	0.000876735	276.1	0.144794043	-0.000286462
			276.4	0.108121016	0.000214426	276.2	0.144500686	7.80023E-05
			276.5	0.108281664	-6.91787E-05	276.3	0.144906124	0.000400596
			276.6	0.108307545	4.41501E-05	276.4	0.14468918	-0.000431533
			276.7	0.108342046	-2.40359E-05	276.5	0.144794989	-0.000742989
			276.8	0.108206311	-3.06525E-05	276.6	0.144715452	-0.000510502
			276.9	0.108110902	7.96654E-05	276.7	0.144874345	-0.00044292
			277	0.108457701	0.000406071	276.8	0.144508859	-0.000259453
			277.1	0.108240409	-2.36111E-05	276.9	0.144308988	5.34279E-05
			277.2	0.108230771	0.000348098	277	0.144754613	0.000252033
			277.3	0.108233614	0.000578819	277.1	0.144517221	-0.000434468
			277.4	0.108531532	-0.000135866	277.2	0.144598586	-0.000127452
			277.5	0.108265931	-0.000300064	277.3	0.144419978	-2.92659E-05
			277.6	0.108403398	0.000496732	277.4	0.144669919	-0.000478801
			277.7	0.108587195	0.000580026	277.5	0.144394588	-0.000679603
			277.8	0.108077617	0.001012445	277.6	0.144500414	-0.000108374
			277.9	0.108397716	0.000978153	277.7	0.144584904	0.000182356
			278	0.108718968	0.000461311	277.8	0.144114661	0.000876364
			278.1	0.108666332	0.000446775	277.9	0.144345255	0.000945154
			278.2	0.108878427	0.000673853	278	0.144505871	0.000399562
			278.3	0.108484425	0.001037058	278.1	0.144629364	0.000442067
			278.4	0.10881894	0.001271385	278.2	0.144857413	0.000472759
			278.5	0.109018946	0.000742843	278.3	0.144444275	0.000780226
			278.6	0.108986814	0.000690224	278.4	0.144616296	0.000930441
			278.7	0.109262933	0.000353497	278.5	0.144905786	0.000477771
			278.8	0.109114426	0.000187691	278.6	0.144896867	0.000194952
			278.9	0.109226419	0.000438401	278.7	0.145074118	-5.03208E-05
			279	0.109388042	0.000525868	278.8	0.144822674	6.4081E-05
			279.1	0.109136798	0.000818235	278.9	0.144965152	0.000409737
			279.2	0.109348568	0.001395418	279	0.14505157	0.00056199
			279.3	0.109398265	0.001250652	279.1	0.144846676	0.001020302
			279.4	0.109546038	0.001423565	279.2	0.14508729	0.001405283
			279.5	0.109705323	0.001387926	279.3	0.145077187	0.001245014
			279.6	0.109869983	0.001622547	279.4	0.145295052	0.001747806
			279.7	0.109909137	0.00193264	279.5	0.145498776	0.001688516
			279.8	0.110143969	0.001995279	279.6	0.145539909	0.00191852
			279.9	0.110246568	0.001850595	279.7	0.145640422	0.002369032
			280	0.110568188	0.001464138	279.8	0.146085203	0.002064464
			280.1	0.110806881	0.001598017	279.9	0.146105055	0.00177718
			280.2	0.110843761	0.001828248	280	0.146413696	0.001682125
			280.3	0.111033331	0.002040674	280.1	0.146730296	0.001715817
			280.4	0.110985003	0.002811887	280.2	0.146636762	0.001905429
			280.5	0.111542013	0.00301685	280.3	0.146946885	0.002160038
			280.6	0.111677369	0.002986883	280.4	0.146981336	0.002827685
			280.7	0.111774408	0.003364127	280.5	0.14740212	0.003094403
			280.8	0.112500937	0.00352127	280.6	0.147597992	0.0037703
			280.9	0.112502035	0.003310318	280.7	0.147673968	0.003906408
			281	0.112992725	0.003840033	280.8	0.148471511	0.004484435
			281.1	0.113301048	0.004030297	280.9	0.148490588	0.003623682
			281.2	0.113661093	0.004618234	281	0.149346263	0.003736866
			281.3	0.11406106	0.004661044	281.1	0.149325285	0.003786425
			281.4	0.114477048	0.004899771	281.2	0.150129673	0.004798418
			281.5	0.115028339	0.003874496	281.3	0.150028833	0.005068987
			281.6	0.115630266	0.00275835	281.4	0.150535975	0.006116168
			281.7	0.115872042	0.001839938	281.5	0.151290515	0.004981233
			281.8	0.116533518	0.000498456	281.6	0.151886244	0.003420191
			281.9	0.116237732	-0.000218919	281.7	0.15241261	0.001046747
			282	0.116462409	0.0006408	281.8	0.153065024	-0.0011805
			282.1	0.11662316	0.00288482	281.9	0.15285286	-0.00230384
			282.2	0.116122241	0.007188781	282	0.152974196	-0.000421976
			282.3	0.11641742	0.013128784	282.1	0.152324448	0.003158788
			282.4	0.116813469	0.019595063	282.2	0.152006338	0.008242676
			282.5	0.118308562	0.025337814	282.3	0.152090199	0.015093695
			282.6	0.120264305	0.029891012	282.4	0.153151497	0.023611311
			282.7	0.122705241	0.032422963	282.5	0.154672346	0.030643032
			282.8	0.126207753	0.033309499	282.6	0.156282456	0.036891441
			282.9	0.129322238	0.0325456	282.7	0.1597524	0.040084833
			283	0.133097008	0.033336187	282.8	0.164335553	0.040335836
			283.1	0.136102422	0.037544659	282.9	0.168109707	0.039911233
			283.2	0.139330134	0.045971757	283	0.172483374	0.041230607
			283.3	0.142383852	0.059014938	283.1	0.175948424	0.046842279
			283.4	0.14643992	0.077667755	283.2	0.180145029	0.060187179
			283.5	0.152565027	0.102704925	283.3	0.184359212	0.078476657
			283.6	0.159530502	0.131307358	283.4	0.189006307	0.104985269
			283.7	0.169127579	0.15794706	283.5	0.196595402	0.140720166
			283.8	0.181745589	0.180676508	283.6	0.207279806	0.178088379
			283.9	0.198905614	0.191122976	283.7	0.219808513	0.207823986
			284	0.218331509	0.186362431	283.8	0.237230696	0.230420913
			284.1	0.237139081	0.176053721	283.9	0.260623506	0.236279409
			284.2	0.25847986	0.166109215	284	0.285766611	0.218976415
			284.3	0.27602561	0.158037855	284.1	0.308503176	0.191845698
			284.4	0.290474699	0.172151867	284.2	0.333311044	0.167260896
			284.5	0.306058592	0.209422211	284.3	0.354466447	0.139800789
			284.6	0.321978475	0.252082895	284.4	0.367725521	0.137217282
			284.7	0.338417861	0.29472195	284.5	0.380294111	0.163819762
			284.8	0.364582043	0.317678088	284.6	0.394744147	0.20020342
			284.9	0.398668299	0.302028976	284.7	0.404491258	0.230262672
			285	0.431269887	0.228823292	284.8	0.425569095	0.247912152
			285.1	0.465755372	0.096497111	284.9	0.453284943	0.225153623
			285.2	0.493568207	-0.076080529	285	0.48109646	0.152890994
			285.3	0.512165285	-0.249010812	285.1	0.504421727	0.029743311
			285.4	0.504744798	-0.371600515	285.2	0.525155882	-0.11759758
			285.5	0.471704794	-0.414867034	285.3	0.535389015	-0.262136053
			285.6	0.427101147	-0.388923377	285.4	0.523586275	-0.352827957
			285.7	0.376907122	-0.323069444	285.5	0.488371423	-0.371137011
			285.8	0.33766826	-0.245565603	285.6	0.446534645	-0.328661589
			285.9	0.3047986	-0.175801034	285.7	0.402016237	-0.257683001
			286	0.280687731	-0.113853126	285.8	0.369718823	-0.181943204
			286.1	0.265258103	-0.063976235	285.9	0.343885609	-0.118717411
			286.2	0.253279468	-0.024895042	286	0.326357215	-0.066377647
			286.3	0.248604941	0.012391486	286.1	0.3167186	-0.031153885
			286.4	0.246746812	0.053064235	286.2	0.309961807	-0.0051868
			286.5	0.247946046	0.095686695	286.3	0.308898639	0.024575159
			286.6	0.251403253	0.138136591	286.4	0.30924776	0.065059171
			286.7	0.260034674	0.173427648	286.5	0.309244633	0.113733537
			286.8	0.277085747	0.186619561	286.6	0.31344832	0.167722555
			286.9	0.294517394	0.177431508	286.7	0.324435235	0.211322711
			287	0.31536296	0.155002477	286.8	0.344486837	0.232401776
			287.1	0.336119306	0.124921421	286.9	0.365518531	0.232300792
			287.2	0.351079118	0.095656737	287	0.391397975	0.221671697
			287.3	0.363199499	0.070847736	287.1	0.416990235	0.206023001
			287.4	0.371325242	0.04894443	287.2	0.43843855	0.193392753
			287.5	0.379260317	0.032225272	287.3	0.458226927	0.186065894
			287.6	0.384545154	0.020342217	287.4	0.476301684	0.177730206
			287.7	0.386278125	0.01545064	287.5	0.49606953	0.168998725
			287.8	0.387431903	0.013976048	287.6	0.514171623	0.152485492
			287.9	0.388633386	0.010488863	287.7	0.531164289	0.131577907
			288	0.390816174	0.005155649	287.8	0.54610009	0.10478722
			288.1	0.392397476	-0.000675163	287.9	0.561183923	0.072296971
			288.2	0.392645458	0.000186406	288	0.571614834	0.039121133
			288.3	0.392050604	0.004042026	288.1	0.578989064	0.017334653
			288.4	0.391452086	0.007953302	288.2	0.582695776	0.008354913
			288.5	0.391029764	0.008347323	288.3	0.582326012	0.008631093
			288.6	0.39361708	0.008665116	288.4	0.581400667	0.012203137
			288.7	0.394619455	0.008773819	288.5	0.582376083	0.011735682
			288.8	0.395200031	0.011687503	288.6	0.585214389	0.008427207
			288.9	0.394592577	0.016363092	288.7	0.586809432	0.005650151
			289	0.396393931	0.020660753	288.8	0.587055287	0.005016564
			289.1	0.398815558	0.020217791	288.9	0.586489113	0.003127352
			289.2	0.40027112	0.01959602	289	0.587461122	-0.000778844
			289.3	0.402762745	0.017893182	289.1	0.588891715	-0.008452059
			289.4	0.404942704	0.014113511	289.2	0.589024768	-0.011996377
			289.5	0.406371772	0.01047772	289.3	0.587436922	-0.015676796
			289.6	0.408436388	0.003648857	289.4	0.585931831	-0.01795188
			289.7	0.409106348	-0.004938392	289.5	0.583638181	-0.021082866
			289.8	0.409731093	-0.013296415	289.6	0.584027221	-0.028559488
			289.9	0.410127524	-0.01947471	289.7	0.580555562	-0.038149297
			290	0.407786341	-0.022919036	289.8	0.578018559	-0.04348985
			290.1	0.405692231	-0.020805889	289.9	0.57523993	-0.046038044
			290.2	0.402690411	-0.014326929	290	0.569426314	-0.044548037
			290.3	0.400979886	-0.002023755	290.1	0.564555988	-0.036495764
			290.4	0.398768436	0.010809604	290.2	0.559352933	-0.02698091
			290.5	0.397718601	0.028527448	290.3	0.556298192	-0.012633644
			290.6	0.399088757	0.053189269	290.4	0.552973788	-0.001605051
			290.7	0.402618427	0.093352465	290.5	0.551439547	0.014989938
			290.8	0.405962584	0.153336589	290.6	0.551082263	0.033906782
			290.9	0.413085326	0.232706422	290.7	0.553945788	0.063988968
			291	0.425884317	0.308349612	290.8	0.554662914	0.108989081
			291.1	0.4490514	0.348285736	290.9	0.56096002	0.170671834
			291.2	0.481540951	0.328697119	291	0.569104215	0.22561105
			291.3	0.523150287	0.258460907	291.1	0.585520063	0.25269141
			291.4	0.564072562	0.151935501	291.2	0.610095016	0.238047257
			291.5	0.592349767	0.061126414	291.3	0.64136903	0.192162787
			291.6	0.604469638	0.020987582	291.4	0.670613875	0.134223075
			291.7	0.608016534	0.034485904	291.5	0.688677111	0.090076959
			291.8	0.600714781	0.071315072	291.6	0.699154917	0.078526395
			291.9	0.601132664	0.114091556	291.7	0.706324788	0.09424652
			292	0.61050361	0.132234036	291.8	0.711803074	0.115441487
			292.1	0.627033949	0.127063755	291.9	0.718358195	0.133059909
			292.2	0.640271395	0.103359606	292	0.731027964	0.138617671
			292.3	0.653789564	0.074954719	292.1	0.748994551	0.12810622
			292.4	0.665077428	0.038831916	292.2	0.762284989	0.10565776
			292.5	0.673918517	0.003736915	292.3	0.774995616	0.079564752
			292.6	0.676939827	-0.026413364	292.4	0.786351885	0.046962023
			292.7	0.677081322	-0.042093724	292.5	0.795745792	0.015724752
			292.8	0.673165306	-0.051212914	292.6	0.800607248	-0.011031174
			292.9	0.668116896	-0.059845569	292.7	0.800734555	-0.024133275
			293	0.661506124	-0.066543512	292.8	0.798267139	-0.028977131
			293.1	0.657829021	-0.069613162	292.9	0.795820942	-0.034065747
			293.2	0.651756208	-0.076598446	293	0.791389237	-0.038052796
			293.3	0.641825242	-0.073227479	293.1	0.789810385	-0.038795104
			293.4	0.63455953	-0.067271135	293.2	0.786410957	-0.046933244
			293.5	0.628724799	-0.061980116	293.3	0.780382877	-0.046864614
			293.6	0.619482097	-0.056106926	293.4	0.776467687	-0.0460176
			293.7	0.615069806	-0.044532255	293.5	0.7734439	-0.045238261
			293.8	0.608277822	-0.037213345	293.6	0.765520387	-0.042284332
			293.9	0.604324093	-0.024032829	293.7	0.763127979	-0.032559109
			294	0.59990315	-0.015849112	293.8	0.757759084	-0.027892626
			294.1	0.598200258	-0.004316331	293.9	0.754690275	-0.017240116
			294.2	0.595951191	0.00153144	294	0.751416714	-0.012331267
			294.3	0.596819161	0.008135977	294.1	0.750369532	-0.002756358
			294.4	0.595529921	0.010882508	294.2	0.748691585	0.000505689
			294.5	0.598310326	0.014475194	294.3	0.749499654	0.00648345
			294.6	0.598114633	0.013671356	294.4	0.747544214	0.006796691
			294.7	0.600313011	0.014423136	294.5	0.75102084	0.00913709
			294.8	0.601606202	0.011589045	294.6	0.749717048	0.006726658
			294.9	0.603245357	0.012570121	294.7	0.752404237	0.008329984
			295	0.604543203	0.011604702	294.8	0.751602081	0.005902811
			295.1	0.605344882	0.013608056	294.9	0.753053994	0.009674242
			295.2	0.605922565	0.013431739	295	0.753887764	0.006906347
			295.3	0.608638625	0.01614791	295.1	0.754367539	0.007170294
			295.4	0.608795858	0.016387747	295.2	0.754710177	0.00577919
			295.5	0.611455045	0.019867473	295.3	0.757284387	0.007458445
			295.6	0.611396165	0.020204176	295.4	0.755781936	0.008035001
			295.7	0.615039741	0.02370742	295.5	0.757543489	0.012129179
			295.8	0.616375495	0.022356552	295.6	0.757013474	0.011028735
			295.9	0.619022104	0.023554793	295.7	0.759741325	0.0136241
			296	0.620755254	0.02243366	295.8	0.760639257	0.010875792
			296.1	0.62403273	0.022747143	295.9	0.761869331	0.010562855
			296.2	0.625748356	0.02178778	296	0.762170503	0.009563888
			296.3	0.628172603	0.022021583	296.1	0.764846823	0.009371089
			296.4	0.629932131	0.022282655	296.2	0.764769606	0.007400082
			296.5	0.632653763	0.0191621	296.3	0.765757826	0.007990649
			296.6	0.634789026	0.016106642	296.4	0.766427102	0.008598251
			296.7	0.636649284	0.013605925	296.5	0.767584454	0.006419256
			296.8	0.639313117	0.012656741	296.6	0.768204117	0.005827156
			296.9	0.638977937	0.008206012	296.7	0.768663815	0.003908257
			297	0.640882299	0.006358869	296.8	0.770310641	0.004480218
			297.1	0.6418404	0.001622295	296.9	0.769192929	0.00058155
			297.2	0.643611761	-0.001023633	297	0.77074081	0.000346769
			297.3	0.642085412	-0.002812353	297.1	0.769917242	-0.003664902
			297.4	0.642353007	-0.002571953	297.2	0.771726431	-0.004828769
			297.5	0.642015612	-0.003774191	297.3	0.769362338	-0.006319984
			297.6	0.642028027	-0.003253581	297.4	0.769900913	-0.00571139
			297.7	0.641745023	-0.00280974	297.5	0.768657995	-0.007898867
			297.8	0.640647351	-0.001109496	297.6	0.768270451	-0.007018025
			297.9	0.64058863	0.001414772	297.7	0.768206159	-0.006668911
			298	0.640821278	0.002222591	297.8	0.766458726	-0.005363822
			298.1	0.640627201	0.002421425	297.9	0.765704125	-0.00305009
			298.2	0.640933937	0.00166611	298	0.765634659	-0.001510894
			298.3	0.641469323	0.001827146	298.1	0.765296033	-0.002434974
			298.4	0.641694269	0.002651141	298.2	0.765162993	-0.003463732
			298.5	0.641768957	0.00268625	298.3	0.764716068	-0.004935249
			298.6	0.641247477	0.003471718	298.4	0.765224262	-0.005033754
			298.7	0.642331109	0.006052602	298.5	0.764062624	-0.005826066
			298.8	0.643047314	0.005884967	298.6	0.763430003	-0.005034703
			298.9	0.642590904	0.007220285	298.7	0.762712285	-0.003009675
			299	0.643249862	0.008248438	298.8	0.76282615	-0.00225609
			299.1	0.645024328	0.008891965	298.9	0.762031444	-0.002106597
			299.2	0.645132585	0.009609596	299	0.761354694	-0.001849174
			299.3	0.646221612	0.010845562	299.1	0.762296726	-0.000550259
			299.4	0.646560109	0.011690359	299.2	0.761586027	0.000264881
			299.5	0.648334964	0.011615672	299.3	0.761430377	0.001741383
			299.6	0.649761919	0.011459059	299.4	0.760833753	0.002221445
			299.7	0.650245324	0.012051452	299.5	0.761878428	0.002580618
			299.8	0.651908343	0.014544586	299.6	0.762426027	0.002325237
			299.9	0.652450371	0.014319926	299.7	0.76199867	0.003485607
			300	0.65441063	0.015952764	299.8	0.762176918	0.006887528
			300.1	0.655590346	0.017018192	299.9	0.762546562	0.007291198
			300.2	0.657825281	0.017249508	300	0.763398123	0.007706323
			300.3	0.658471403	0.017758743	300.1	0.763952352	0.009115508
			300.4	0.660733855	0.017132792	300.2	0.765584367	0.009738619
			300.5	0.663108034	0.016428841	300.3	0.765347228	0.009680667
			300.6	0.664042859	0.015523588	300.4	0.766445123	0.009637162
			300.7	0.666438692	0.015715918	300.5	0.768330743	0.008777903
			300.8	0.66685449	0.013364872	300.6	0.76890198	0.007804971
			300.9	0.669507004	0.013424362	300.7	0.769850859	0.00776368
			301	0.670612899	0.011769242	300.8	0.769935552	0.006283341
			301.1	0.672008974	0.011681888	300.9	0.771436994	0.006424841
			301.2	0.672480233	0.012798996	301	0.772256276	0.004141451
			301.3	0.674188391	0.013481211	301.1	0.772593017	0.004303725
			301.4	0.675505926	0.013578697	301.2	0.772490862	0.006226938
			301.5	0.676350417	0.013690104	301.3	0.773733272	0.007100067
			301.6	0.678382654	0.015856708	301.4	0.773470243	0.007037001
			301.7	0.679231625	0.018343105	301.5	0.774494066	0.008968646
			301.8	0.681051613	0.018881267	301.6	0.775802557	0.010324823
			301.9	0.682098488	0.019403089	301.7	0.776014573	0.012523396
			302	0.684856615	0.017746935	301.8	0.776870877	0.013083251
			302.1	0.687638458	0.016895821	301.9	0.778279806	0.012541387
			302.2	0.687944779	0.016307275	302	0.780063831	0.008721441
			302.3	0.690569632	0.018343629	302.1	0.781857593	0.007313291
			302.4	0.691032268	0.017802428	302.2	0.781824013	0.006783686
			302.5	0.694122433	0.017962213	302.3	0.783164571	0.007702707
			302.6	0.69525443	0.016890137	302.4	0.782531087	0.00685486
			302.7	0.697356407	0.015787342	302.5	0.784510927	0.007288043
			302.8	0.699010448	0.013998025	302.6	0.785120722	0.006934858
			302.9	0.700252613	0.010934207	302.7	0.78564625	0.006585771
			303	0.702615811	0.008429874	302.8	0.785971917	0.006330051
			303.1	0.702901494	0.006230792	302.9	0.786651018	0.003302684
			303.2	0.704347757	0.003407173	303	0.788382017	-0.000182088
			303.3	0.70415017	0.000176471	303.1	0.787953481	-0.00167056
			303.4	0.704943657	-0.001355921	303.2	0.788542147	-0.003941662
			303.5	0.705791585	-0.003896902	303.3	0.787234825	-0.005746059
			303.6	0.704261521	-0.005631807	303.4	0.787094138	-0.006761562
			303.7	0.704234891	-0.004247137	303.5	0.787989695	-0.008915696
			303.8	0.703932298	-0.005118448	303.6	0.785553926	-0.009809044
			303.9	0.703336724	-0.006591931	303.7	0.785349334	-0.007985768
			304	0.702464718	-0.007044089	303.8	0.784035768	-0.009720381
			304.1	0.702469744	-0.006765694	303.9	0.783266426	-0.010970244
			304.2	0.701703911	-0.007116886	304	0.782758578	-0.011547431
			304.3	0.700296629	-0.006980476	304.1	0.78167221	-0.011146026
			304.4	0.699859882	-0.00486618	304.2	0.780064771	-0.010723312
			304.5	0.699576105	-0.007300549	304.3	0.778494863	-0.010765394
			304.6	0.698851956	-0.008307778	304.4	0.77806294	-0.009348096
			304.7	0.697741136	-0.00820202	304.5	0.777435903	-0.0125063
			304.8	0.69830638	-0.006132737	304.6	0.775829598	-0.013745304
			304.9	0.695733497	-0.003861309	304.7	0.774253562	-0.013091901
			305	0.695518687	0.001370647	304.8	0.774558084	-0.011654027
			305.1	0.694958588	0.002580801	304.9	0.771350429	-0.010182959
			305.2	0.695499858	0.006283974	305	0.770440788	-0.005671409
			305.3	0.695855667	0.005567687	305.1	0.769594462	-0.005228919
			305.4	0.696382508	0.006580661	305.2	0.769255844	-0.003127727
			305.5	0.696399734	0.007113576	305.3	0.768856028	-0.004604104
			305.6	0.698712076	0.006999389	305.4	0.768399022	-0.003393757
			305.7	0.697679948	0.007089717	305.5	0.767577772	-0.00237415
			305.8	0.699221197	0.010213463	305.6	0.768503298	-0.002389521
			305.9	0.699875559	0.010678805	305.7	0.766408859	-0.002585379
			306	0.700292966	0.013544929	305.8	0.76748939	-0.000500724
			306.1	0.701976195	0.013794176	305.9	0.767209034	-0.001697986
			306.2	0.703092892	0.01397151	306	0.76646556	0.000432141
			306.3	0.704429315	0.013914825	306.1	0.766715583	0.000919056
			306.4	0.706651861	0.013019618	306.2	0.766671332	0.001101088
			306.5	0.706876206	0.010790548	306.3	0.766573416	0.00048492
			306.6	0.709041754	0.011147441	306.4	0.767455669	-0.000957924
			306.7	0.710020937	0.007114129	306.5	0.766684431	-0.002976805
			306.8	0.711088492	0.003750847	306.6	0.767302035	-0.002975251
			306.9	0.711482036	0.001241958	306.7	0.766727852	-0.005046928
			307	0.713001735	-0.001480479	306.8	0.766216039	-0.007498721
			307.1	0.712154457	-0.004214082	306.9	0.765767777	-0.009226792
			307.2	0.711703011	-0.005542084	307	0.765624673	-0.011592729
			307.3	0.711994733	-0.007963715	307.1	0.764520745	-0.013600685
			307.4	0.711140191	-0.011433211	307.2	0.762524545	-0.015610168
			307.5	0.710602093	-0.011833594	307.3	0.76192401	-0.016613814
			307.6	0.709106458	-0.015521275	307.4	0.760272504	-0.018622158
			307.7	0.707968995	-0.017786188	307.5	0.758773245	-0.017463882
			307.8	0.70619333	-0.021804382	307.6	0.756174709	-0.020169771
			307.9	0.705729425	-0.024264132	307.7	0.754644308	-0.021842873
			308	0.702118553	-0.027123174	307.8	0.752785125	-0.025778669
			308.1	0.700259172	-0.028238996	307.9	0.751946739	-0.028299398
			308.2	0.696988597	-0.030574182	308	0.747563023	-0.029856393
			308.3	0.694824811	-0.030708072	308.1	0.745301146	-0.028955108
			308.4	0.691773564	-0.031247404	308.2	0.74196637	-0.030039036
			308.5	0.687875378	-0.03182301	308.3	0.739416143	-0.029927821
			308.6	0.684935425	-0.03462978	308.4	0.736602348	-0.030120722
			308.7	0.682206215	-0.038492873	308.5	0.733023772	-0.03090148
			308.8	0.679280028	-0.041971428	308.6	0.730202139	-0.032001295
			308.9	0.675200509	-0.04344109	308.7	0.727261013	-0.035137007
			309	0.670060719	-0.04211691	308.8	0.724500765	-0.038313645
			309.1	0.666093616	-0.04172805	308.9	0.720673341	-0.038953498
			309.2	0.66176602	-0.043271659	309	0.716892194	-0.037646276
			309.3	0.657725379	-0.044396317	309.1	0.712593011	-0.037104793
			309.4	0.653985395	-0.046011826	309.2	0.708342344	-0.036260372
			309.5	0.648924145	-0.047676792	309.3	0.705491752	-0.037320221
			309.6	0.644256577	-0.04670748	309.4	0.702011346	-0.039248648
			309.7	0.63978213	-0.046600344	309.5	0.697837956	-0.040051856
			309.8	0.634972574	-0.045071668	309.6	0.694209464	-0.038658192
			309.9	0.629877473	-0.045949715	309.7	0.68982224	-0.038609677
			310	0.625818282	-0.046649145	309.8	0.68605686	-0.03586675
			310.1	0.621033664	-0.047949907	309.9	0.68192115	-0.037102243
			310.2	0.617407146	-0.047782045	310	0.678903286	-0.038043636
			310.3	0.611246893	-0.048189927	310.1	0.674561205	-0.03911789
			310.4	0.606691209	-0.045392881	310.2	0.67221648	-0.038104014
			310.5	0.602090871	-0.047009261	310.3	0.666776508	-0.038755285
			310.6	0.597687135	-0.048293154	310.4	0.663035617	-0.036127674
			310.7	0.59273012	-0.050424617	310.5	0.659524111	-0.03792516
			310.8	0.588729277	-0.050296305	310.6	0.656251995	-0.039076465
			310.9	0.582793085	-0.049213054	310.7	0.65210479	-0.040869299
			311	0.578022262	-0.046612107	310.8	0.648700055	-0.03981395
			311.1	0.572401856	-0.044721436	310.9	0.643811879	-0.039101582
			311.2	0.568273323	-0.042353215	311	0.640315602	-0.035980414
			311.3	0.564116077	-0.043554537	311.1	0.635694634	-0.034385553
			311.4	0.559334028	-0.043691299	311.2	0.632737533	-0.031957079
			311.5	0.555389403	-0.044201286	311.3	0.628897749	-0.033537692
			311.6	0.551441368	-0.044100699	311.4	0.626067721	-0.033008868
			311.7	0.546178898	-0.042270875	311.5	0.622789819	-0.034579748
			311.8	0.542214853	-0.040726652	311.6	0.619859312	-0.03390026
			311.9	0.537350351	-0.040321941	311.7	0.61533979	-0.03296572
			312	0.533766333	-0.037726893	311.8	0.612814402	-0.031469334
			312.1	0.530272195	-0.03730593	311.9	0.608751052	-0.030463484
			312.2	0.52555264	-0.035567335	312	0.606229671	-0.027924281
			312.3	0.521766948	-0.033668954	312.1	0.60306205	-0.027622711
			312.4	0.519085068	-0.032735543	312.2	0.599666944	-0.026343578
			312.5	0.515121596	-0.030761616	312.3	0.597573952	-0.025309671
			312.6	0.512170063	-0.029073065	312.4	0.595076508	-0.024637782
			312.7	0.508535197	-0.0272969	312.5	0.592103697	-0.021998774
			312.8	0.505772297	-0.024878973	312.6	0.589658982	-0.021122492
			312.9	0.503888489	-0.023988129	312.7	0.587293718	-0.020190141
			313	0.500291975	-0.024276493	312.8	0.585486121	-0.019017896
			313.1	0.498384928	-0.022853369	312.9	0.584120965	-0.018722919
			313.2	0.49627164	-0.023257902	313	0.581002283	-0.018755886
			313.3	0.493932125	-0.022293978	313.1	0.579573776	-0.01722808
			313.4	0.491133511	-0.019241834	313.2	0.578152335	-0.018325522
			313.5	0.489113369	-0.018057815	313.3	0.576246957	-0.017883697
			313.6	0.486959082	-0.016784367	313.4	0.574129328	-0.015429536
			313.7	0.48525371	-0.016608206	313.5	0.572590371	-0.014326635
			313.8	0.48442158	-0.016549026	313.6	0.570506615	-0.012833427
			313.9	0.481649189	-0.0159207	313.7	0.569385744	-0.012735113
			314	0.480716674	-0.014597776	313.8	0.568709184	-0.013431786
			314.1	0.478610037	-0.014910363	313.9	0.56665357	-0.0122604
			314.2	0.477342821	-0.014518394	314	0.566054111	-0.011853714
			314.3	0.476282239	-0.014722967	314.1	0.564002138	-0.012130393
			314.4	0.474344851	-0.014288381	314.2	0.562927613	-0.011752879
			314.5	0.473050648	-0.013121117	314.3	0.562772873	-0.012379259
			314.6	0.471409942	-0.012863041	314.4	0.560539618	-0.012844683
			314.7	0.470218962	-0.011357561	314.5	0.559671295	-0.011311868
			314.8	0.469084046	-0.009855369	314.6	0.558175564	-0.01119028
			314.9	0.467778226	-0.009522133	314.7	0.557194182	-0.00961832
			315	0.466452532	-0.009508002	314.8	0.556088004	-0.008250363
			315.1	0.465980671	-0.009838021	314.9	0.554967562	-0.007471141
			315.2	0.465447367	-0.01039756	315	0.553984136	-0.007862925
			315.3	0.46391144	-0.010002745	315.1	0.553592855	-0.00828899
			315.4	0.462753941	-0.008055977	315.2	0.553112702	-0.00889919
			315.5	0.461809141	-0.008670366	315.3	0.552049377	-0.008213167
			315.6	0.461116815	-0.009118701	315.4	0.550720401	-0.006300325
			315.7	0.460311181	-0.008666267	315.5	0.55011798	-0.006665226
			315.8	0.459876378	-0.00811174	315.6	0.54942605	-0.007857067
			315.9	0.45800547	-0.008403022	315.7	0.549057965	-0.007480619
			316	0.457379818	-0.006761755	315.8	0.548774997	-0.007521472
			316.1	0.457183428	-0.007665258	315.9	0.54693415	-0.007577148
			316.2	0.456373863	-0.008046503	316	0.546169768	-0.006126496
			316.3	0.455012504	-0.006831208	316.1	0.546290705	-0.0063645
			316.4	0.454854542	-0.005407232	316.2	0.545436386	-0.007109766
			316.5	0.45368374	-0.005735321	316.3	0.544345463	-0.005570412
			316.6	0.453196542	-0.005298981	316.4	0.543911049	-0.003941731
			316.7	0.452915755	-0.006250097	316.5	0.543360596	-0.004447564
			316.8	0.452488154	-0.00647494	316.6	0.542646226	-0.004786281
			316.9	0.451613327	-0.005264071	316.7	0.542666731	-0.005704568
			317	0.451009903	-0.004870571	316.8	0.542475717	-0.00635875
			317.1	0.450139951	-0.003719655	316.9	0.541324581	-0.005139735
			317.2	0.449912904	-0.003275909	317	0.540841389	-0.00443697
			317.3	0.449997548	-0.002978057	317.1	0.53997846	-0.003423285
			317.4	0.44885675	-0.002048116	317.2	0.539810598	-0.002837283
			317.5	0.449159136	0.000468243	317.3	0.539958877	-0.00247502
			317.6	0.448527235	-0.000460476	317.4	0.538781781	-0.002135781
			317.7	0.448649974	-0.000164925	317.5	0.539133441	0.000307513
			317.8	0.448814312	-0.000489561	317.6	0.538634075	-0.000663169
			317.9	0.449366866	-0.000231612	317.7	0.538802633	-0.000889956
			318	0.448300156	0.001132669	317.8	0.538551193	-0.000964166
			318.1	0.448511168	0.003683536	317.9	0.539312678	-0.000336156
			318.2	0.44870251	0.003745776	318	0.538312349	0.000492232
			318.3	0.449008595	0.004108218	318.1	0.53815298	0.002821102
			318.4	0.449696402	0.003313492	318.2	0.53856671	0.002551167
			318.5	0.450106274	0.002881525	318.3	0.538795338	0.002025402
			318.6	0.450153392	0.003458462	318.4	0.539284701	0.000702449
			318.7	0.450809411	0.004890735	318.5	0.539562362	0.000152248
			318.8	0.450650811	0.006515617	318.6	0.539243533	0.000765668
			318.9	0.451255543	0.007936441	318.7	0.539660043	0.002200917
			319	0.451897626	0.00837023	318.8	0.539125613	0.003569898
			319.1	0.452803031	0.008271371	318.9	0.539570022	0.005225412
			319.2	0.453950594	0.007578956	319	0.540009322	0.005492905
			319.3	0.454408209	0.006512244	319.1	0.540485725	0.00540843
			319.4	0.455378842	0.007266066	319.2	0.541255044	0.004477757
			319.5	0.456050576	0.007546087	319.3	0.541677108	0.003132601
			319.6	0.456654184	0.008807821	319.4	0.54226052	0.003213071
			319.7	0.457027233	0.009450724	319.5	0.542645933	0.003052763
			319.8	0.458384699	0.009250161	319.6	0.542668939	0.004390285
			319.9	0.45918602	0.009444506	319.7	0.542775683	0.004943934
			320	0.460425456	0.009371347	319.8	0.543612558	0.004555378
			320.1	0.461070492	0.010535663	319.9	0.54379613	0.00485313
			320.2	0.461642982	0.010999037	320	0.544875443	0.004680773
			320.3	0.463392668	0.011234115	320.1	0.544833122	0.005571293
			320.4	0.463851138	0.010770986	320.2	0.545016247	0.006788772
			320.5	0.465782096	0.011348791	320.3	0.546286143	0.007368499
			320.6	0.466194656	0.009989061	320.4	0.546189627	0.006628913
			320.7	0.467439478	0.012510928	320.5	0.547707466	0.009001039
			320.8	0.468696842	0.012573637	320.6	0.547989835	0.002823688
				191217_2211_Is.xlsx			191218_0227_Is.xlsx
			Pe191217_2211_Is	Ab191217_2211_Is	De191217_2211_Is	Pe191218_0227_Is	Ab191218_0227_Is	De191218_0227_Is
			275.8	0	-0.002982745	275.6	0	-0.003109996
			275.9	-0.000501021	-0.001397934	275.7	-0.001123583	-0.003337771
			276	-0.000164244	-0.000386858	275.8	-0.001288766	-0.003282613
			276.1	-0.00076833	0.000571143	275.9	-0.001107359	-0.002413295
			276.2	-0.001357718	0.002076418	276	-0.00156311	-0.002240705
			276.3	-0.000343718	0.002432815	276.1	-0.002109005	-0.000711977
			276.4	-0.00054626	0.000595	276.2	-0.002838118	0.000193868
			276.5	-0.000100486	-0.000191961	276.3	-0.001830438	0.000995648
			276.6	-2.86686E-05	0.00012251	276.4	-0.002369633	-0.00107254
			276.7	6.70675E-05	-6.66962E-05	276.5	-0.002106653	-0.001846635
			276.8	-0.000309578	-8.50563E-05	276.6	-0.002304337	-0.00126881
			276.9	-0.000574324	0.00022106	276.7	-0.001909421	-0.001100841
			277	0.000387994	0.00112679	276.8	-0.002817806	-0.000644848
			277.1	-0.000214962	-6.55175E-05	276.9	-0.003314569	0.000132791
			277.2	-0.000241705	0.000965921	277	-0.002207004	0.000626406
			277.3	-0.000233816	0.001606139	277.1	-0.002797024	-0.001079834
			277.4	0.000592863	-0.000377008	277.2	-0.002594798	-0.000316772
			277.5	-0.000144141	-0.000832636	277.3	-0.003038712	-7.2738E-05
			277.6	0.000237308	0.001378361	277.4	-0.002417506	-0.001190021
			277.7	0.000747319	0.001609489	277.5	-0.003101816	-0.001689097
			277.8	-0.000666685	0.002809389	277.6	-0.002838794	-0.000269355
			277.9	0.000221542	0.002714234	277.7	-0.002628803	0.00045323
			278	0.001112972	0.001280071	277.8	-0.003797552	0.002178127
			278.1	0.000966913	0.001239737	277.9	-0.00322443	0.0023491
			278.2	0.001555446	0.001869845	278	-0.002825233	0.000993076
			278.3	0.000462148	0.002877687	278.1	-0.0025183	0.00109872
			278.4	0.00139038	0.003527911	278.2	-0.001951504	0.001175002
			278.5	0.001945367	0.002061282	278.3	-0.002978324	0.001939186
			278.6	0.001856206	0.001915273	278.4	-0.002550781	0.002312532
			278.7	0.002622395	0.000980903	278.5	-0.001831277	0.001187459
			278.8	0.002210309	0.000520815	278.6	-0.001853444	0.000484537
			278.9	0.002521074	0.001216499	278.7	-0.001412903	-0.000125068
			279	0.002969554	0.001459209	278.8	-0.002037844	0.000159268
			279.1	0.002272389	0.002270486	278.9	-0.001683727	0.001018367
			279.2	0.002860021	0.003872084	279	-0.001468943	0.001396778
			279.3	0.002997923	0.003470381	279.1	-0.001978191	0.002535874
			279.4	0.003407973	0.003950188	279.2	-0.001380164	0.003492711
			279.5	0.003849964	0.003851295	279.3	-0.001405275	0.003094377
			279.6	0.004306873	0.004502334	279.4	-0.000863788	0.004344024
			279.7	0.00441552	0.005362799	279.5	-0.000357451	0.004196664
			279.8	0.005067145	0.005536613	279.6	-0.000255219	0.00476832
			279.9	0.005351841	0.005135135	279.7	-5.40191E-06	0.005888029
			280	0.006244292	0.004062774	279.8	0.001100063	0.00513105
			280.1	0.006906629	0.004434269	279.9	0.001149405	0.004417031
			280.2	0.007008968	0.005073126	280	0.001916506	0.004180779
			280.3	0.007534996	0.005662579	280.1	0.002703388	0.004264518
			280.4	0.007400893	0.007802583	280.2	0.002470918	0.004735783
			280.5	0.008946517	0.008371326	280.3	0.003241701	0.005368592
			280.6	0.009322109	0.008288173	280.4	0.003327327	0.007027973
			280.7	0.00959138	0.009334971	280.5	0.004373148	0.007690877
			280.8	0.011607393	0.00977102	280.6	0.004859973	0.009370762
			280.9	0.011610441	0.009185659	280.7	0.005048805	0.009709045
			281	0.012972036	0.010655541	280.8	0.00703103	0.011145684
			281.1	0.013827585	0.011183496	280.9	0.007078445	0.009006354
			281.2	0.01482666	0.012814937	281	0.009205153	0.009287665
			281.3	0.015936512	0.012933729	281.1	0.009153013	0.00941084
			281.4	0.017090819	0.013596163	281.2	0.011152253	0.011926062
			281.5	0.018620572	0.01075117	281.3	0.010901622	0.012598539
			281.6	0.020290833	0.007654026	281.4	0.012162081	0.015201218
			281.7	0.020961728	0.005105565	281.5	0.014037426	0.012380433
			281.8	0.022797229	0.001383145	281.6	0.01551806	0.008500595
			281.9	0.021976465	-0.000607468	281.7	0.016826298	0.0026016
			282	0.02259991	0.001778127	281.8	0.018447818	-0.002934034
			282.1	0.023045971	0.008004963	281.9	0.017920502	-0.005726
			282.2	0.021655994	0.019947838	282	0.018222073	-0.001048786
			282.3	0.022475072	0.036430494	282.1	0.016607178	0.007850899
			282.4	0.023574052	0.054373493	282.2	0.015816543	0.020486473
			282.5	0.02772272	0.070308805	282.3	0.016024972	0.0375141
			282.6	0.033149627	0.082943275	282.4	0.018662739	0.058683915
			282.7	0.039922874	0.089969078	282.5	0.02244268	0.076160662
			282.8	0.049641843	0.092429088	282.6	0.026444473	0.091690554
			282.9	0.058284093	0.090309376	282.7	0.035068724	0.099627459
			283	0.068758539	0.092503143	282.8	0.046459762	0.100251305
			283.1	0.077098132	0.104181049	282.9	0.055840103	0.09919599
			283.2	0.086054572	0.127565039	283	0.066710483	0.102475182
			283.3	0.0945282	0.163757999	283.1	0.075322571	0.116422519
			283.4	0.105783208	0.215516893	283.2	0.085752877	0.149590139
			283.5	0.122779502	0.284991453	283.3	0.096226873	0.195047087
			283.6	0.1421077	0.364359108	283.4	0.107776835	0.260931998
			283.7	0.168738213	0.438280463	283.5	0.126638888	0.34974806
			283.8	0.203751383	0.501351424	283.6	0.153194069	0.442623588
			283.9	0.251367994	0.530338876	283.7	0.18433311	0.516528922
			284	0.305272068	0.517129046	283.8	0.227634471	0.572691672
			284.1	0.357460388	0.488523853	283.9	0.285775319	0.587252468
			284.2	0.416677991	0.460929275	284	0.348266377	0.544247342
			284.3	0.465364934	0.438532405	284.1	0.404776184	0.476816241
			284.4	0.505459086	0.477696767	284.2	0.46643404	0.415712796
			284.5	0.548702157	0.581116633	284.3	0.519014004	0.347463024
			284.6	0.592877551	0.699493919	284.4	0.551968311	0.341041937
			284.7	0.638494491	0.817811188	284.5	0.583206477	0.407160151
			284.8	0.711096349	0.881511182	284.6	0.619120818	0.49758865
			284.9	0.805680827	0.83808714	284.7	0.643346436	0.572298378
			285	0.896145563	0.634951852	284.8	0.695733617	0.616164665
			285.1	0.991837843	0.267765659	284.9	0.764619009	0.559600269
			285.2	1.069014474	-0.21111257	285	0.833742181	0.379997623
			285.3	1.120618703	-0.69096933	285.1	0.891715157	0.073924482
			285.4	1.100027914	-1.031138191	285.2	0.943248143	-0.292278829
			285.5	1.008346636	-1.151196584	285.3	0.968681729	-0.651516966
			285.6	0.884577905	-1.079206654	285.4	0.939347018	-0.876924017
			285.7	0.745296677	-0.896471423	285.5	0.851823484	-0.922429619
			285.8	0.636414457	-0.681409369	285.6	0.747841715	-0.816860555
			285.9	0.545205858	-0.487822682	285.7	0.637194982	-0.640449285
			286	0.478301651	-0.315926115	285.8	0.556922493	-0.45220443
			286.1	0.435486644	-0.177524887	285.9	0.492716226	-0.295062075
			286.2	0.402247648	-0.069080174	286	0.449150887	-0.164976022
			286.3	0.389276506	0.034384599	286.1	0.425194926	-0.077430342
			286.4	0.384120463	0.147245649	286.2	0.408401489	-0.012891352
			286.5	0.387448167	0.265516872	286.3	0.405759075	0.061079477
			286.6	0.39704142	0.383309249	286.4	0.406626785	0.161699062
			286.7	0.420992379	0.481236879	286.5	0.406619014	0.282675078
			286.8	0.468306661	0.517842545	286.6	0.417066923	0.416860211
			286.9	0.516676985	0.492347016	286.7	0.444373968	0.525224707
			287	0.574520445	0.430109668	286.8	0.494210527	0.577614939
			287.1	0.63211633	0.346639047	286.9	0.546483023	0.577363951
			287.2	0.673627666	0.265433741	287	0.61080419	0.550946236
			287.3	0.707259987	0.196592316	287.1	0.674411586	0.512052726
			287.4	0.729807761	0.135813782	287.2	0.727719557	0.480661316
			287.5	0.751826456	0.089420512	287.3	0.776901893	0.462451027
			287.6	0.766491121	0.056446738	287.4	0.821825171	0.441733381
			287.7	0.771299869	0.042873312	287.5	0.870956479	0.420032024
			287.8	0.774501437	0.038781531	287.6	0.915947698	0.37898978
			287.9	0.777835381	0.029105092	287.7	0.958181532	0.327025749
			288	0.783892303	0.014306187	287.8	0.9953032	0.260439763
			288.1	0.78828019	-0.001873481	287.9	1.032792789	0.179688001
			288.2	0.788968304	0.00051725	288	1.058717937	0.097232264
			288.3	0.787317669	0.011216043	288.1	1.077045961	0.043083812
			288.4	0.785656869	0.022069274	288.2	1.08625868	0.02076543
			288.5	0.784484986	0.023162626	288.3	1.085339661	0.021451851
			288.6	0.791664416	0.024044454	288.4	1.083039796	0.030329864
			288.7	0.794445863	0.024346091	288.5	1.085464108	0.029168043
			288.8	0.796056878	0.032431146	288.6	1.092518478	0.02094511
			288.9	0.794371282	0.045405237	288.7	1.096482823	0.014042972
			289	0.799369781	0.057330631	288.8	1.097093876	0.012468244
			289.1	0.806089448	0.056101475	288.9	1.095686696	0.007772769
			289.2	0.810128424	0.054376148	289	1.098102544	-0.001935751
			289.3	0.817042325	0.049651018	289.1	1.101658161	-0.021006876
			289.4	0.823091401	0.039162972	289.2	1.101988853	-0.029815981
			289.5	0.827056861	0.029074173	289.3	1.098042396	-0.038963349
			289.6	0.832785874	0.010125054	289.4	1.094301621	-0.044617879
			289.7	0.834644915	-0.013703331	289.5	1.088600946	-0.052399678
			289.8	0.836378495	-0.036895646	289.6	1.089567874	-0.07098219
			289.9	0.837478534	-0.05403953	289.7	1.080939357	-0.094816848
			290	0.830982087	-0.063597041	289.8	1.074633854	-0.10809034
			290.1	0.825171232	-0.057733361	289.9	1.067727805	-0.11442366
			290.2	0.81684161	-0.039755176	290	1.053278555	-0.110720374
			290.3	0.812095149	-0.005615631	290.1	1.041173771	-0.090707132
			290.4	0.805958692	0.029995103	290.2	1.028242019	-0.067058769
			290.5	0.803045551	0.079159581	290.3	1.02064972	-0.031399853
			290.6	0.806847535	0.147592602	290.4	1.012387195	-0.003989219
			290.7	0.816641865	0.259039716	290.5	1.008573969	0.037256221
			290.8	0.825921421	0.425487066	290.6	1.007685968	0.084272435
			290.9	0.845686011	0.645726982	290.7	1.014803018	0.159039162
			291	0.881201375	0.855625998	290.8	1.016585373	0.270883133
			291.1	0.945486712	0.966443022	290.9	1.032236298	0.424190395
			291.2	1.035640564	0.912087415	291	1.052478005	0.560737165
			291.3	1.15110051	0.717191988	291.1	1.093278205	0.628043106
			291.4	1.264653959	0.42159925	291.2	1.154357171	0.591646304
			291.5	1.343119153	0.169617041	291.3	1.232086086	0.477604339
			291.6	1.376750058	0.058237534	291.4	1.304771672	0.333600088
			291.7	1.386592187	0.095693443	291.5	1.349666316	0.223878655
			291.8	1.366330866	0.197889109	291.6	1.375708014	0.195170707
			291.9	1.367490434	0.316587723	291.7	1.393528123	0.234241748
			292	1.393493466	0.366930505	291.8	1.407143937	0.286920044
			292.1	1.439362788	0.352583717	291.9	1.423436136	0.330709139
			292.2	1.476094804	0.2868081	292	1.454925774	0.344522485
			292.3	1.513605786	0.207988606	292.1	1.499580206	0.318397164
			292.4	1.544927992	0.107753003	292.2	1.532612464	0.262603418
			292.5	1.569460748	0.010369403	292.3	1.564203651	0.197751456
			292.6	1.57784445	-0.073293301	292.4	1.592428697	0.116720132
			292.7	1.578237079	-0.116804054	292.5	1.615776457	0.039082539
			292.8	1.567370696	-0.142108499	292.6	1.627859194	-0.027417049
			292.9	1.55336208	-0.166062879	292.7	1.628175606	-0.059981212
			293	1.535018136	-0.184648711	292.8	1.622043051	-0.072020205
			293.1	1.524814701	-0.193166551	292.9	1.615963236	-0.08466753
			293.2	1.507963515	-0.212549713	293	1.604948609	-0.094577003
			293.3	1.480406506	-0.203195763	293.1	1.601024507	-0.096421946
			293.4	1.460245197	-0.186667762	293.2	1.592575515	-0.116648605
			293.5	1.444054654	-0.171985942	293.3	1.577593233	-0.116478029
			293.6	1.41840748	-0.15568868	293.4	1.567862358	-0.11437285
			293.7	1.406164005	-0.123570627	293.5	1.560346992	-0.112435867
			293.8	1.387317223	-0.103261701	293.6	1.540653771	-0.105094127
			293.9	1.376346192	-0.066687657	293.7	1.534707644	-0.080922909
			294	1.364078708	-0.043979015	293.8	1.521363711	-0.069324761
			294.1	1.359353427	-0.011977201	293.9	1.513736445	-0.042848849
			294.2	1.353112589	0.004249527	294	1.505600286	-0.030648319
			294.3	1.355521081	0.02257617	294.1	1.502997603	-0.006850695
			294.4	1.351943625	0.0301974	294.2	1.498827208	0.001256846
			294.5	1.35965885	0.040166591	294.3	1.500835596	0.016114065
			294.6	1.35911583	0.037936054	294.4	1.495975515	0.0168926
			294.7	1.365216014	0.040022136	294.5	1.504616374	0.022709465
			294.8	1.368804432	0.032157941	294.6	1.501375912	0.016718538
			294.9	1.373352852	0.034880286	294.7	1.508054692	0.020703469
			295	1.37695419	0.032201385	294.8	1.506061002	0.014670937
			295.1	1.379178735	0.037760406	294.9	1.509669608	0.02404451
			295.2	1.380781723	0.037271151	295	1.511741872	0.017165141
			295.3	1.388318401	0.044808137	295.1	1.512934311	0.017821159
			295.4	1.388754698	0.045473651	295.2	1.513785909	0.014363687
			295.5	1.396133561	0.05512939	295.3	1.52018389	0.018537335
			295.6	1.395970178	0.056063693	295.4	1.516449676	0.019970314
			295.7	1.40608058	0.065784695	295.5	1.520827868	0.030146049
			295.8	1.409787104	0.062036228	295.6	1.51951056	0.027410986
			295.9	1.417131065	0.065361176	295.7	1.526290403	0.033861548
			296	1.421940308	0.062250193	295.8	1.528522136	0.02703086
			296.1	1.431034834	0.063120062	295.9	1.531579381	0.026253081
			296.2	1.435795452	0.060457969	296	1.532327919	0.023770235
			296.3	1.442522389	0.061106737	296.1	1.538979685	0.023291048
			296.4	1.447404828	0.061831176	296.2	1.538787768	0.018392278
			296.5	1.454956968	0.053172083	296.3	1.541243907	0.019860081
			296.6	1.460882016	0.044693624	296.4	1.542907336	0.021370224
			296.7	1.466043965	0.037754492	296.5	1.545783834	0.015954518
			296.8	1.473435721	0.035120643	296.6	1.547323954	0.014482902
			296.9	1.472505645	0.022770507	296.7	1.548466497	0.009713641
			297	1.477789976	0.017644952	296.8	1.552559543	0.011135203
			297.1	1.480448569	0.004501636	296.9	1.549781565	0.001445392
			297.2	1.48536384	-0.002840436	297	1.553628691	0.000861865
			297.3	1.481128441	-0.007803876	297.1	1.551581783	-0.009108804
			297.4	1.481870978	-0.007136802	297.2	1.55607837	-0.012001497
			297.5	1.480934756	-0.010472838	297.3	1.550202616	-0.015707786
			297.6	1.480969207	-0.009028221	297.4	1.551541198	-0.014195177
			297.7	1.480183912	-0.007796626	297.5	1.54845203	-0.019631965
			297.8	1.477138029	-0.003078691	297.6	1.547488822	-0.017442706
			297.9	1.476975087	0.00392579	297.7	1.54732903	-0.016575015
			298	1.47762065	0.006167371	297.8	1.542985934	-0.013331325
			298.1	1.477082114	0.006719107	297.9	1.541110438	-0.00758074
			298.2	1.477933264	0.004623218	298	1.540937786	-0.003755199
			298.3	1.479418882	0.005070067	298.1	1.540096158	-0.006051922
			298.4	1.480043077	0.007356537	298.2	1.539765499	-0.008608812
			298.5	1.480250323	0.007453959	298.3	1.538654705	-0.012266143
			298.6	1.478803292	0.00963352	298.4	1.539917779	-0.012510971
			298.7	1.481810216	0.016795103	298.5	1.537030626	-0.014480193
			298.8	1.483797581	0.016329939	298.6	1.535458298	-0.012513328
			298.9	1.482531109	0.020035258	298.7	1.533674473	-0.007480292
			299	1.484359624	0.022888234	298.8	1.533957475	-0.00560732
			299.1	1.489283513	0.02467393	298.9	1.5319823	-0.005235768
			299.2	1.489583911	0.026665251	299	1.530300296	-0.004595966
			299.3	1.492605803	0.030094882	299.1	1.532641636	-0.001367621
			299.4	1.493545086	0.032439071	299.2	1.530875253	0.00065834
			299.5	1.498470053	0.032231826	299.3	1.530488397	0.004328061
			299.6	1.502429647	0.031797247	299.4	1.529005539	0.005521213
			299.7	1.503771028	0.033441054	299.5	1.53160199	0.006413906
			299.8	1.508385669	0.040359144	299.6	1.532963003	0.005779179
			299.9	1.509889718	0.039735743	299.7	1.531900842	0.008663181
			300	1.515329155	0.044266634	299.8	1.532343862	0.017118367
			300.1	1.518602698	0.047223045	299.9	1.533262583	0.018121655
			300.2	1.524804323	0.047864912	300	1.535379064	0.019153414
			300.3	1.526597218	0.049277968	300.1	1.536756552	0.022655823
			300.4	1.532875199	0.047541043	300.2	1.540812789	0.024204512
			300.5	1.539463207	0.045587681	300.3	1.540223399	0.024060479
			300.6	1.542057211	0.043075732	300.4	1.542952124	0.02395235
			300.7	1.548705304	0.04360942	300.5	1.547638674	0.021816735
			300.8	1.549859085	0.037085604	300.6	1.549058434	0.019398596
			300.9	1.557219431	0.03725068	300.7	1.551416793	0.019295969
			301	1.560288131	0.03265796	300.8	1.551627291	0.015616711
			301.1	1.564162039	0.032415564	300.9	1.555358997	0.015968397
			301.2	1.565469714	0.035515381	301	1.557395254	0.010293226
			301.3	1.570209609	0.037408429	301.1	1.558232195	0.010696543
			301.4	1.57386558	0.037678939	301.2	1.557978297	0.015476528
			301.5	1.576208922	0.037988078	301.3	1.561066201	0.017646615
			301.6	1.581848087	0.044000094	301.4	1.560412467	0.017489871
			301.7	1.58420386	0.050899488	301.5	1.56295709	0.022290811
			301.8	1.589254066	0.052392811	301.6	1.566209235	0.025661473
			301.9	1.592158994	0.053840792	301.7	1.566736182	0.03112584
			302	1.599812402	0.049245201	301.8	1.568864453	0.032517313
			302.1	1.607531617	0.046883484	301.9	1.572366228	0.031170556
			302.2	1.608381615	0.045250351	302	1.576800272	0.021676404
			302.3	1.615665205	0.050900942	302.1	1.581258514	0.018176566
			302.4	1.616948954	0.049399187	302.2	1.581175055	0.016860277
			302.5	1.625523721	0.049842569	302.3	1.584506897	0.019144425
			302.6	1.62866485	0.04686771	302.4	1.582932427	0.017037175
			302.7	1.634497534	0.043807613	302.5	1.587853152	0.018113814
			302.8	1.639087262	0.038842514	302.6	1.589368744	0.017236003
			302.9	1.642534091	0.030340858	302.7	1.590674899	0.016368376
			303	1.649091628	0.023391692	302.8	1.591484318	0.015732806
			303.1	1.649884357	0.017289554	302.9	1.593172166	0.008208541
			303.2	1.65389753	0.009454418	303	1.597474417	-0.000452565
			303.3	1.653349254	0.000489682	303.1	1.596409327	-0.004152036
			303.4	1.655551065	-0.003762488	303.2	1.597872408	-0.009796668
			303.5	1.657903946	-0.010813344	303.3	1.594623169	-0.014281343
			303.6	1.653658238	-0.015627457	303.4	1.594273503	-0.01680529
			303.7	1.653584341	-0.011785197	303.5	1.596499334	-0.022159207
			303.8	1.652744689	-0.01420296	303.6	1.590445437	-0.024379547
			303.9	1.651092058	-0.018291665	303.7	1.589936941	-0.019847951
			304	1.648672364	-0.019546337	303.8	1.586672183	-0.024159183
			304.1	1.648686312	-0.018773832	303.9	1.584760048	-0.027265612
			304.2	1.646561234	-0.01974834	304	1.583497835	-0.028700163
			304.3	1.642656228	-0.019369821	304.1	1.580797762	-0.027702505
			304.4	1.641444319	-0.013502953	304.2	1.576802608	-0.026651884
			304.5	1.640656879	-0.020257978	304.3	1.572900733	-0.026756474
			304.6	1.638647468	-0.023052895	304.4	1.571827226	-0.0232339
			304.7	1.635565103	-0.022759431	304.5	1.570268778	-0.031083351
			304.8	1.637133573	-0.017017465	304.6	1.566276442	-0.034162789
			304.9	1.629994191	-0.010714579	304.7	1.56235934	-0.032538813
			305	1.629398125	0.00380335	304.8	1.563116202	-0.028965098
			305.1	1.62784393	0.007161352	304.9	1.555143847	-0.025308884
			305.2	1.629345876	0.017437128	305	1.552883011	-0.014095808
			305.3	1.630333196	0.015449533	305.1	1.550779541	-0.012996036
			305.4	1.631795105	0.018260391	305.2	1.549937934	-0.007773701
			305.5	1.631842903	0.019739153	305.3	1.548944224	-0.01144311
			305.6	1.638259321	0.019422301	305.4	1.547808374	-0.008434895
			305.7	1.635395314	0.01967295	305.5	1.545767229	-0.005900749
			305.8	1.63967206	0.028340898	305.6	1.548067545	-0.005938953
			305.9	1.641487819	0.029632154	305.7	1.542861994	-0.006425742
			306	1.642646066	0.037585238	305.8	1.545547563	-0.001244506
			306.1	1.647316783	0.038276863	305.9	1.54485076	-0.004220201
			306.2	1.65041546	0.038768937	306	1.543002919	0.00107405
			306.3	1.65412384	0.038611645	306.1	1.543624331	0.002284236
			306.4	1.660291086	0.036127575	306.2	1.543514347	0.002736661
			306.5	1.660913613	0.029942224	306.3	1.543270987	0.001205228
			306.6	1.666922698	0.030932553	306.4	1.545463751	-0.002380838
			306.7	1.669639791	0.019740689	306.5	1.543546905	-0.007398596
			306.8	1.672602102	0.010408063	306.6	1.545081907	-0.007394735
			306.9	1.673694131	0.003446256	306.7	1.543654824	-0.012543713
			307	1.677911078	-0.004108118	306.8	1.542382756	-0.018637435
			307.1	1.675560003	-0.011693475	306.9	1.541268639	-0.02293241
			307.2	1.674307305	-0.015378489	307	1.540912965	-0.028812747
			307.3	1.675116792	-0.022098168	307.1	1.538169247	-0.033803351
			307.4	1.672745559	-0.031725521	307.2	1.53320786	-0.038797752
			307.5	1.671252414	-0.032836527	307.3	1.531715281	-0.041292227
			307.6	1.667102241	-0.043069314	307.4	1.527610604	-0.046283796
			307.7	1.663945947	-0.049354124	307.5	1.523884321	-0.043405
			307.8	1.659018729	-0.060504037	307.6	1.51742588	-0.050130259
			307.9	1.657731461	-0.067329489	307.7	1.513622198	-0.05428861
			308	1.647711806	-0.075262922	307.8	1.509001356	-0.064070699
			308.1	1.642552292	-0.078359167	307.9	1.50691762	-0.070335758
			308.2	1.633476914	-0.084838976	308	1.496022264	-0.074205536
			308.3	1.627472718	-0.0852105	308.1	1.49040056	-0.071965469
			308.4	1.619005944	-0.08670707	308.2	1.482112257	-0.07465948
			308.5	1.608189037	-0.088304292	308.3	1.475773883	-0.074383065
			308.6	1.60003109	-0.096092678	308.4	1.468780433	-0.074862503
			308.7	1.592457922	-0.106812207	308.5	1.459886186	-0.076803012
			308.8	1.584338172	-0.1164647	308.6	1.452873257	-0.079536511
			308.9	1.573018092	-0.1205428	308.7	1.445563337	-0.087330056
			309	1.558755911	-0.116868392	308.8	1.438702975	-0.095225321
			309.1	1.547747768	-0.11578936	308.9	1.429190236	-0.096815622
			309.2	1.53573931	-0.120072654	309	1.419792514	-0.093566632
			309.3	1.524527109	-0.123193419	309.1	1.409107259	-0.092220822
			309.4	1.514149191	-0.127676225	309.2	1.398542586	-0.090122085
			309.5	1.500104945	-0.132296267	309.3	1.391457681	-0.092756249
			309.6	1.487153113	-0.129606566	309.4	1.382807428	-0.097549193
			309.7	1.474737164	-0.12930928	309.5	1.372434819	-0.099545497
			309.8	1.461391335	-0.125067422	309.6	1.363416511	-0.096081662
			309.9	1.44725316	-0.127503876	309.7	1.352512435	-0.095961082
			310	1.435989487	-0.129444695	309.8	1.343153903	-0.08914377
			310.1	1.422712858	-0.133054123	309.9	1.332874945	-0.092214485
			310.2	1.412649789	-0.13258833	310	1.325374301	-0.094554236
			310.3	1.39555597	-0.133720143	310.1	1.314582425	-0.097224204
			310.4	1.382914598	-0.125958742	310.2	1.308754811	-0.094704301
			310.5	1.370149321	-0.130443966	310.3	1.295234219	-0.09632298
			310.6	1.357929582	-0.134006583	310.4	1.285936552	-0.089792276
			310.7	1.344174576	-0.139921087	310.5	1.277209001	-0.094259775
			310.8	1.33307281	-0.139565041	310.6	1.269076435	-0.097121246
			310.9	1.316600729	-0.136559174	310.7	1.258768906	-0.101577183
			311	1.303362378	-0.129341918	310.8	1.250306726	-0.098954202
			311.1	1.287766557	-0.124095579	310.9	1.23815758	-0.097183671
			311.2	1.27631047	-0.117524104	311	1.229467878	-0.089426273
			311.3	1.264774708	-0.1208576	311.1	1.217982853	-0.08546238
			311.4	1.251505206	-0.121237096	311.2	1.210633229	-0.079426614
			311.5	1.240559436	-0.122652238	311.3	1.201089772	-0.083355095
			311.6	1.229604205	-0.122373121	311.4	1.194055977	-0.082040746
			311.7	1.215001606	-0.117295623	311.5	1.185909029	-0.085945036
			311.8	1.204001947	-0.113010626	311.6	1.178625502	-0.084256225
			311.9	1.190503653	-0.111887609	311.7	1.167392613	-0.081933506
			312	1.180558514	-0.104686722	311.8	1.161115973	-0.078214365
			312.1	1.170862783	-0.103518612	311.9	1.151016863	-0.075714411
			312.2	1.157766694	-0.098694258	312	1.144750183	-0.069403437
			312.3	1.147261942	-0.093426524	312.1	1.136877328	-0.068653909
			312.4	1.139820108	-0.090836443	312.2	1.128439081	-0.065474732
			312.5	1.128822041	-0.085359077	312.3	1.123237126	-0.062905044
			312.6	1.120631961	-0.080673589	312.4	1.117029941	-0.061235121
			312.7	1.110545729	-0.075744987	312.5	1.10964127	-0.05467609
			312.8	1.102879076	-0.069035587	312.6	1.103565139	-0.052498164
			312.9	1.09765178	-0.066563622	312.7	1.097686476	-0.050180887
			313	1.087671968	-0.067363791	312.8	1.093193846	-0.047267369
			313.1	1.082380185	-0.063414826	312.9	1.089800865	-0.04653423
			313.2	1.076516114	-0.064537347	313	1.082049646	-0.046616167
			313.3	1.070024296	-0.061862596	313.1	1.078499213	-0.042818934
			313.4	1.062258543	-0.053393334	313.2	1.074966341	-0.045546534
			313.5	1.056652939	-0.050107848	313.3	1.070230686	-0.044448415
			313.6	1.050675099	-0.046574214	313.4	1.064967499	-0.038348805
			313.7	1.045942937	-0.046085393	313.5	1.061142551	-0.035607639
			313.8	1.043633895	-0.045921176	313.6	1.055963551	-0.031896396
			313.9	1.035940908	-0.04417766	313.7	1.053177721	-0.031652046
			314	1.033353312	-0.040506738	313.8	1.051496189	-0.033383568
			314.1	1.027507696	-0.041374122	313.9	1.046387135	-0.030472185
			314.2	1.023991352	-0.040286463	314	1.04489723	-0.029461402
			314.3	1.021048389	-0.040854125	314.1	1.039797224	-0.030149066
			314.4	1.015672415	-0.039648211	314.2	1.037126584	-0.029210787
			314.5	1.012081188	-0.03640922	314.3	1.036741991	-0.030767601
			314.6	1.007528465	-0.035693096	314.4	1.031191425	-0.031924371
			314.7	1.004223664	-0.031515605	314.5	1.029033282	-0.02811469
			314.8	1.001074436	-0.027347237	314.6	1.025315767	-0.027812493
			314.9	0.997450972	-0.026422555	314.7	1.022876626	-0.023905521
			315	0.993772362	-0.026383342	314.8	1.020127314	-0.020505579
			315.1	0.992463015	-0.0272991	314.9	1.017342551	-0.018568889
			315.2	0.990983173	-0.028851738	315	1.014898328	-0.019542634
			315.3	0.986721196	-0.027756184	315.1	1.013925834	-0.020601584
			315.4	0.983509301	-0.022354181	315.2	1.012732454	-0.022118184
			315.5	0.980887616	-0.024059022	315.3	1.010089649	-0.020413131
			315.6	0.978966512	-0.02530309	315.4	1.006786591	-0.015658924
			315.7	0.976730992	-0.02404765	315.5	1.005289326	-0.016565855
			315.8	0.975524476	-0.022508917	315.6	1.003569593	-0.019528074
			315.9	0.970332973	-0.023317183	315.7	1.002654749	-0.018592445
			316	0.968596879	-0.018762901	315.8	1.001951454	-0.018693982
			316.1	0.968051925	-0.021269994	315.9	0.997376185	-0.018832361
			316.2	0.965805499	-0.022327893	316	0.995476378	-0.015226886
			316.3	0.962027923	-0.018955624	316.1	0.995776958	-0.015818426
			316.4	0.961589601	-0.015004295	316.2	0.993653621	-0.017670722
			316.5	0.958340793	-0.015914693	316.3	0.990942224	-0.013844788
			316.6	0.956988888	-0.014703913	316.4	0.989862524	-0.009796839
			316.7	0.956209745	-0.017343124	316.5	0.988494419	-0.011054044
			316.8	0.955023212	-0.01796703	316.6	0.986718913	-0.011895897
			316.9	0.952595694	-0.014607044	316.7	0.986769877	-0.014178222
			317	0.950921278	-0.013515136	316.8	0.986295127	-0.015804135
			317.1	0.948507285	-0.010321511	316.9	0.983434076	-0.012774377
			317.2	0.947877263	-0.009090178	317	0.982233144	-0.011027714
			317.3	0.948112137	-0.008263682	317.1	0.980088408	-0.008508285
			317.4	0.944946587	-0.005683227	317.2	0.9796712	-0.007051828
			317.5	0.945785664	0.001299307	317.3	0.980039736	-0.006151453
			317.6	0.944032231	-0.001277756	317.4	0.977114163	-0.005308303
			317.7	0.944372814	-0.000457643	317.5	0.977988184	0.000764298
			317.8	0.944828829	-0.001358462	317.6	0.976747052	-0.00164825
			317.9	0.946362086	-0.000642689	317.7	0.977165988	-0.002211909
			318	0.943402118	0.003142993	317.8	0.976541055	-0.002396353
			318.1	0.943987647	0.010221285	317.9	0.978433662	-0.000835486
			318.2	0.944518594	0.010393992	318	0.97594743	0.001223401
			318.3	0.945367936	0.011399718	318.1	0.97555133	0.007011609
			318.4	0.947276502	0.009194466	318.2	0.976579623	0.006340709
			318.5	0.948413836	0.007995818	318.3	0.977147858	0.005033964
			318.6	0.948544583	0.009596737	318.4	0.978364127	0.001745877
			318.7	0.950364941	0.01357109	318.5	0.97905423	0.000378399
			318.8	0.949924849	0.018079903	318.6	0.978261807	0.001903003
			318.9	0.951602895	0.022022488	318.7	0.979297007	0.005470192
			319	0.953384583	0.02322619	318.8	0.977968728	0.008872679
			319.1	0.955896951	0.022951869	318.9	0.979073268	0.012987319
			319.2	0.959081275	0.021030516	319	0.980165112	0.01365215
			319.3	0.960351089	0.018070543	319.1	0.981349171	0.013442194
			319.4	0.963044459	0.020162291	319.2	0.983261248	0.011129087
			319.5	0.964908424	0.020939311	319.3	0.984310251	0.007785814
			319.6	0.966583349	0.024440443	319.4	0.985760273	0.007985816
			319.7	0.967618506	0.026224405	319.5	0.986718186	0.007587384
			319.8	0.97138528	0.025667871	319.6	0.986775365	0.010911681
			319.9	0.973608831	0.02620715	319.7	0.987040668	0.012287729
			320	0.977048089	0.026004147	319.8	0.98912065	0.011322007
			320.1	0.978837972	0.029234955	319.9	0.989576903	0.012062043
			320.2	0.980426549	0.030520753	320	0.992259443	0.011633666
			320.3	0.985281678	0.03117306	320.1	0.992154259	0.013846976
			320.4	0.986553866	0.029887942	320.2	0.992609399	0.016872918
			320.5	0.991911996	0.031491269	320.3	0.995765619	0.018313779
			320.6	0.993056793	0.027718214	320.4	0.995525736	0.016475602
			320.7	0.996510996	0.034716034	320.5	0.999298196	0.02237132
			320.8	1	0.034890042	320.6	1	0.007018039

## Sheet: Norm_191217_0344_Is
PE/eV	Ab191217_0344_Is_norm
275.55	0.146361866
275.65	0.146161353
275.75	0.146217265
275.85	0.146410794
275.95	0.146301213
276.05	0.146222638
276.15	0.14601864
276.25	0.146506063
276.35	0.146454804
276.45	0.146505871
276.55	0.146396787
276.65	0.146577111
276.75	0.14636953
276.85	0.146277277
276.95	0.146629751
277.05	0.146304772
277.15	0.146448407
277.25	0.146326577
277.35	0.146409752
277.45	0.146267461
277.55	0.146379078
277.65	0.146515856
277.75	0.14580979
277.85	0.146295191
277.95	0.146363152
278.05	0.146581428
278.15	0.146539259
278.25	0.146036667
278.35	0.146678561
278.45	0.146843667
278.55	0.146754424
278.65	0.147215414
278.75	0.14682236
278.85	0.146951815
278.95	0.14725835
279.05	0.146936772
279.15	0.147183591
279.25	0.147174871
279.35	0.147439956
279.45	0.147712048
279.55	0.147775079
279.65	0.14782424
279.75	0.14827699
279.85	0.14828552
279.95	0.148535139
280.05	0.148811398
280.15	0.149025288
280.25	0.149113902
280.35	0.149170985
280.45	0.149710378
280.55	0.149908832
280.65	0.150018921
280.75	0.150553271
280.85	0.15063829
280.95	0.151133326
281.05	0.151735923
281.15	0.152275175
281.25	0.152399298
281.35	0.152823909
281.45	0.153663055
281.55	0.154349896
281.65	0.154554035
281.75	0.155488606
281.85	0.155121652
281.95	0.155551123
282.05	0.155365007
282.15	0.155300309
282.25	0.15531693
282.35	0.156068327
282.45	0.157406343
282.55	0.15933541
282.65	0.162227991
282.75	0.165776052
282.85	0.169094428
282.95	0.173043022
283.05	0.176280854
283.15	0.179792879
283.25	0.183062512
283.35	0.187509904
283.45	0.194275958
283.55	0.203374465
283.65	0.214572849
283.75	0.230129377
283.85	0.251594771
283.95	0.276155804
284.05	0.298900006
284.15	0.324020218
284.25	0.346455822
284.35	0.361324826
284.45	0.375012739
284.55	0.391197553
284.65	0.400519658
284.75	0.421128245
284.85	0.447569586
284.95	0.473240113
285.05	0.495373912
285.15	0.515721203
285.25	0.528409415
285.35	0.51707703
285.45	0.491507292
285.55	0.450992888
285.65	0.406071381
285.75	0.372089
285.85	0.343094361
285.95	0.322924174
286.05	0.309598147
286.15	0.300056325
286.25	0.296863269
286.35	0.296828353
286.45	0.298419202
286.55	0.303885259
286.65	0.31621884
286.75	0.337081102
286.85	0.35840493
286.95	0.382687299
287.05	0.407937201
287.15	0.426743434
287.25	0.443672341
287.35	0.456711533
287.45	0.46770756
287.55	0.478432352
287.65	0.485103057
287.75	0.489616932
287.85	0.496541065
287.95	0.502174278
288.05	0.50644323
288.15	0.508441075
288.25	0.507788539
288.35	0.505442165
288.45	0.504728907
288.55	0.505816846
288.65	0.506601731
288.75	0.506931783
288.85	0.506151827
288.95	0.507881878
289.05	0.511681357
289.15	0.514350791
289.25	0.516982842
289.35	0.520240756
289.45	0.522068489
289.55	0.525153212
289.65	0.52466326
289.75	0.525685363
289.85	0.524109773
289.95	0.521991728
290.05	0.51808576
290.15	0.512168603
290.25	0.509491405
290.35	0.506972212
290.45	0.504537449
290.55	0.503426435
290.65	0.506219699
290.75	0.506533184
290.85	0.512314729
290.95	0.519133832
291.05	0.532709998
291.15	0.554242377
291.25	0.583109378
291.35	0.610276925
291.45	0.628505916
291.55	0.638204906
291.65	0.641858199
291.75	0.64349599
291.85	0.645622195
291.95	0.652609703
292.05	0.666779147
292.15	0.677249402
292.25	0.688468636
292.35	0.697535958
292.45	0.704419639
292.55	0.70787843
292.65	0.707228174
292.75	0.704530019
292.85	0.699932878
292.95	0.694781093
293.05	0.690678829
293.15	0.687722653
293.25	0.680939553
293.35	0.67566072
293.45	0.672104749
293.55	0.66484765
293.65	0.661425162
293.75	0.655729387
293.85	0.652523081
293.95	0.650190032
294.05	0.649033126
294.15	0.646708466
294.25	0.647355375
294.35	0.645501562
294.45	0.647544084
294.55	0.646811195
294.65	0.648793785
294.75	0.648662607
294.85	0.649761207
294.95	0.650614668
295.05	0.650356239
295.15	0.650538457
295.25	0.653026637
295.35	0.652132816
295.45	0.653783477
295.55	0.652652599
295.65	0.655393834
295.75	0.656374701
295.85	0.657288744
295.95	0.658213582
296.05	0.659976368
296.15	0.661056513
296.25	0.662453244
296.35	0.662862425
296.45	0.664214803
296.55	0.66522413
296.65	0.66610084
296.75	0.667818125
296.85	0.667314959
296.95	0.668134511
297.05	0.668535205
297.15	0.669856858
297.25	0.667774342
297.35	0.668566878
297.45	0.667373519
297.55	0.66773141
297.65	0.667943074
297.75	0.666590047
297.85	0.666268673
297.95	0.66630357
298.05	0.665712753
298.15	0.665317548
298.25	0.666428806
298.35	0.666291276
298.45	0.666453545
298.55	0.665951244
298.65	0.666051332
298.75	0.666429132
298.85	0.665939669
298.95	0.666083695
299.05	0.667464661
299.15	0.666915023
299.25	0.667544315
299.35	0.66734554
299.45	0.668384492
299.55	0.669436221
299.65	0.669330113
299.75	0.670448093
299.85	0.670516458
299.95	0.671528113
300.05	0.672133201
300.15	0.673256136
300.25	0.673435281
300.35	0.674620637
300.45	0.676678641
300.55	0.677244209
300.65	0.678760227
300.75	0.679050875
300.85	0.680772237
300.95	0.681285046
301.05	0.681864363
301.15	0.681944317
301.25	0.682897381
301.35	0.683243996
301.45	0.684208198
301.55	0.685169875
301.65	0.685406112
301.75	0.68649474
301.85	0.687247205
301.95	0.688889752
302.05	0.691211879
302.15	0.690801266
302.25	0.692824243
302.35	0.692128385
302.45	0.694433536
302.55	0.694709907
302.65	0.695035651
302.75	0.696109824
302.85	0.696773647
302.95	0.698127492
303.05	0.698228885
303.15	0.69853601
303.25	0.697997049
303.35	0.698062098
303.45	0.698166701
303.55	0.696487409
303.65	0.696493635
303.75	0.695762824
303.85	0.695517947
303.95	0.693800778
304.05	0.693462085
304.15	0.692087259
304.25	0.690774697
304.35	0.690525476
304.45	0.689922155
304.55	0.688925638
304.65	0.687732983
304.75	0.687992319
304.85	0.685530023
304.95	0.684923996
305.05	0.684205244
305.15	0.683827382
305.25	0.683976496
305.35	0.683694532
305.45	0.683394405
305.55	0.684760961
305.65	0.683284676
305.75	0.684079228
305.85	0.683994856
305.95	0.684355549
306.05	0.684283986
306.15	0.684661405
306.25	0.685541583
306.35	0.685936903
306.45	0.685388465
306.55	0.686319185
306.65	0.685825957
306.75	0.686031662
306.85	0.685850129
306.95	0.686116997
307.05	0.685188715
307.15	0.6838157
307.25	0.683276797
307.35	0.68212369
307.45	0.680632157
307.55	0.678425687
307.65	0.677159364
307.75	0.675986017
307.85	0.674708287
307.95	0.671179307
308.05	0.669337148
308.15	0.665998558
308.25	0.664092329
308.35	0.661750715
308.45	0.658602872
308.55	0.655536796
308.65	0.653324021
308.75	0.650829814
308.85	0.647057196
308.95	0.643341463
309.05	0.640131155
309.15	0.636143268
309.25	0.633296421
309.35	0.630073422
309.45	0.626300184
309.55	0.622631851
309.65	0.619071253
309.75	0.615110634
309.85	0.611515953
309.95	0.608712338
310.05	0.604407699
310.15	0.602227855
310.25	0.59690604
310.35	0.593629381
310.45	0.590455986
310.55	0.587124675
310.65	0.58353225
310.75	0.580139887
310.85	0.575632195
310.95	0.572777166
311.05	0.56836168
311.15	0.565375345
311.25	0.561894636
311.35	0.559283515
311.45	0.555958238
311.55	0.553362706
311.65	0.549273099
311.75	0.546730224
311.85	0.543148592
311.95	0.540465344
312.05	0.537681998
312.15	0.534235316
312.25	0.53217206
312.35	0.530052771
312.45	0.527199302
312.55	0.525290548
312.65	0.522919426
312.75	0.521305309
312.85	0.520077111
312.95	0.516703309
313.05	0.515721175
313.15	0.514384051
313.25	0.512485783
313.35	0.510633963
313.45	0.509063223
313.55	0.507235075
313.65	0.506484337
313.75	0.505478387
313.85	0.503768201
313.95	0.50307294
314.05	0.501327677
314.15	0.500255536
314.25	0.500289315
314.35	0.498291796
314.45	0.49769796
314.55	0.496023227
314.65	0.495256723
314.75	0.494341362
314.85	0.493057382
314.95	0.492263862
315.05	0.491846899
315.15	0.491638795
315.25	0.490582536
315.35	0.489602768
315.45	0.489151748
315.55	0.48842598
315.65	0.487687699
315.75	0.487531694
315.85	0.485802963
315.95	0.485311083
316.05	0.485401535
316.15	0.484517886
316.25	0.48328257
316.35	0.483333118
316.45	0.482810368
316.55	0.481935239
316.65	0.482009685
316.75	0.481674779
316.85	0.480809384
316.95	0.480188125
317.05	0.479812373
317.15	0.47946596
317.25	0.479652234
317.35	0.478528314
317.45	0.478887297
317.55	0.47857299
317.65	0.47867394
317.75	0.478664019
317.85	0.47920569
317.95	0.478168519
318.05	0.478224264
318.15	0.478907818
318.25	0.478923611
318.35	0.479307542
318.45	0.47973
318.55	0.479513956
318.65	0.479680519
318.75	0.479727539
318.85	0.480322115
318.95	0.480564692
319.05	0.481493349
319.15	0.482267639
319.25	0.482718572
319.35	0.483454115
319.45	0.483681072
319.55	0.484009274
319.65	0.48393629
319.75	0.484904772
319.85	0.485504685
319.95	0.486356077
320.05	0.486726338
320.15	0.487216484
320.25	0.488187796
320.35	0.488234085
320.45	0.4898728
320.55	0.490066737

## Sheet: Graph_191217_0344_Is
norm	1200	lines/mm		170402_1701_Is.xlsx			191217_0344_Is_norm
PE shifts	0.550000012	eV	PE shifts	0.569999993	eV	PE shifts	0	eV
Smoothing	4	points	Smoothing	4	points
Start PE	275	eV	Start PE	270	eV	Start PE	275.55	eV
End PE	320	eV	End PE	335	eV	End PE	320.55	eV
Step PE	0.100000001	eV	Step PE	0.100000001	eV	Step PE	0.1	eV
# scan	1	times	# scan	1	times
Offset/multp	0	1	Offset/multp	0	1	Offset/multp	0	1
PE	Ab	De	PE	Ab	De	Pe	Ab	De
275	5.794688	-0.027187	270	39.527209	-0.028136176	275.55	0.146361866
275.1	5.78411	-0.018644857	270.1	39.559825	-0.025015961	275.65	0.146161353
275.2	5.784348	-0.007046286	270.2	39.436085	-0.025212531	275.75	0.146217265
275.3	5.785425	-0.007895714	270.3	39.248858	-0.013982001	275.85	0.146410794
275.4	5.780437	0.000310571	270.4	39.238605	-0.009329631	275.95	0.146301213
275.5	5.783625	0.001024571	270.5	39.204611	-0.009793415	276.05	0.146222638
275.6	5.780609	-0.013284857	270.6	39.143641	-0.005182806	276.15	0.14601864
275.7	5.781073	-0.014729714	270.7	39.197055	0.000769203	276.25	0.146506063
275.8	5.785864	-0.019235143	270.8	39.079826	-0.000596047	276.35	0.146454804
275.9	5.779718	-0.018202857	270.9	39.086389	0.007342104	276.45	0.146505871
276	5.773902	-0.005518	271	39.147884	0.005708473	276.55	0.146396787
276.1	5.77583	-0.005905143	271.1	39.188828	0.000956939	276.65	0.146577111
276.2	5.774792	-0.011327143	271.2	39.106184	0.001614018	276.75	0.14636953
276.3	5.775692	-0.014541143	271.3	39.221998	0.010817567	276.85	0.146277277
276.4	5.774989	-0.026433143	271.4	39.184589	0.007146357	276.95	0.146629751
276.5	5.770093	-0.019850571	271.5	39.14841	0.02001184	277.05	0.146304772
276.6	5.770861	-0.021411714	271.6	39.206639	0.024568468	277.15	0.146448407
276.7	5.768491	-0.020451143	271.7	39.36167	0.022815255	277.25	0.146326577
276.8	5.760934	-0.019942571	271.8	39.262016	0.021914712	277.35	0.146409752
276.9	5.767063	-0.017495714	271.9	39.527619	0.023872389	277.45	0.146267461
277	5.758895	-0.029037143	272	39.51864	0.014541898	277.55	0.146379078
277.1	5.761077	-0.016432	272.1	39.563483	0.016885303	277.65	0.146515856
277.2	5.756079	-0.029652571	272.2	39.666833	0.016615401	277.75	0.14580979
277.3	5.754841	-0.040001143	272.3	39.697025	0.01315594	277.85	0.146295191
277.4	5.750169	-0.027528857	272.4	39.721249	0.008341592	277.95	0.146363152
277.5	5.754185	-0.021435429	272.5	39.791055	0.003251794	278.05	0.146581428
277.6	5.742391	-0.023244857	272.6	39.851254	0.00126768	278.15	0.146539259
277.7	5.734745	0.006339143	272.7	39.85104	-0.003054934	278.25	0.146036667
277.8	5.747184	0.002027143	272.8	39.791434	-0.001499241	278.35	0.146678561
277.9	5.740894	-0.019813429	272.9	39.792919	-0.00189632	278.45	0.146843667
278	5.736324	-0.014761714	273	39.865989	-0.004989639	278.55	0.146754424
278.1	5.747139	-0.011058857	273.1	39.774483	-0.005416097	278.65	0.147215414
278.2	5.737105	-0.021001143	273.2	39.813468	-0.001736714	278.75	0.14682236
278.3	5.733425	-0.008096286	273.3	39.755503	-0.004904577	278.85	0.146951815
278.4	5.734307	-0.001124	273.4	39.741158	-0.002785629	278.95	0.14725835
278.5	5.737018	-0.001569429	273.5	39.777898	-0.001849227	279.05	0.146936772
278.6	5.732314	-0.002726	273.6	39.760318	-0.003740931	279.15	0.147183591
278.7	5.731562	-0.001310857	273.7	39.694855	0.001776375	279.25	0.147174871
278.8	5.735226	-0.004925714	273.8	39.725247	0.003581795	279.35	0.147439956
278.9	5.734434	-0.010199714	273.9	39.744979	0.00205741	279.45	0.147712048
279	5.733105	-0.017306857	274	39.69836	0.002389873	279.55	0.147775079
279.1	5.730629	-0.023380286	274.1	39.793521	-0.000848218	279.65	0.14782424
279.2	5.731138	-0.019253714	274.2	39.742361	-0.005720384	279.75	0.14827699
279.3	5.730559	-0.024814	274.3	39.753248	-0.005755375	279.85	0.14828552
279.4	5.723745	-0.019810857	274.4	39.775087	-0.007055023	279.95	0.148535139
279.5	5.720985	-0.019293429	274.5	39.6885	-0.005931581	280.05	0.148811398
279.6	5.724606	-0.025115143	274.6	39.695067	-0.005232479	280.15	0.149025288
279.7	5.717892	-0.037936286	274.7	39.667411	-0.007513476	280.25	0.149113902
279.8	5.719479	-0.045989143	274.8	39.660646	-0.007907061	280.35	0.149170985
279.9	5.712486	-0.06049	274.9	39.666261	-0.009640534	280.45	0.149710378
280	5.710359	-0.072972571	275	39.591515	-0.009247484	280.55	0.149908832
280.1	5.703969	-0.071097429	275.1	39.573457	-0.003833577	280.65	0.150018921
280.2	5.695431	-0.063164286	275.2	39.559952	0.000450868	280.75	0.150553271
280.3	5.688647	-0.071637143	275.3	39.515017	-0.002165217	280.85	0.15063829
280.4	5.67614	-0.08489	275.4	39.51052	-0.001470731	280.95	0.151133326
280.5	5.678645	-0.089753714	275.5	39.553554	-0.005170759	281.05	0.151735923
280.6	5.672327	-0.101221143	275.6	39.588158	-0.008453925	281.15	0.152275175
280.7	5.654576	-0.115601429	275.7	39.459616	-0.009336129	281.25	0.152399298
280.8	5.643426	-0.122089714	275.8	39.50614	-0.003123622	281.35	0.152823909
280.9	5.637994	-0.165425429	275.9	39.450419	-0.001213319	281.45	0.153663055
281	5.63062	-0.226816857	276	39.440087	-0.001319035	281.55	0.154349896
281.1	5.606866	-0.319978	276.1	39.40472	-0.000314623	281.65	0.154554035
281.2	5.592524	-0.438283714	276.2	39.453512	-0.00126872	281.75	0.155488606
281.3	5.559661	-0.599138286	276.3	39.484547	-0.00308425	281.85	0.155121652
281.4	5.524666	-0.738343715	276.4	39.384838	-0.005471218	281.95	0.155551123
281.5	5.462528	-0.843571429	276.5	39.438857	-0.000353678	282.05	0.155365007
281.6	5.385064	-0.873876	276.6	39.40542	-0.004419306	282.15	0.155300309
281.7	5.290313	-0.833828285	276.7	39.422032	-0.005281227	282.25	0.15531693
281.8	5.198925	-0.738612857	276.8	39.348021	0.000946404	282.35	0.156068327
281.9	5.111278	-0.598118286	276.9	39.428202	0.000626929	282.45	0.157406343
282	5.033364	-0.431703429	277	39.342337	-0.005116951	282.55	0.15933541
282.1	4.973083	-0.281371714	277.1	39.320502	-0.006083819	282.65	0.162227991
282.2	4.924372	-0.174459714	277.2	39.476629	-0.012502799	282.75	0.165776052
282.3	4.904442	-0.173166286	277.3	39.337185	-0.013754132	282.85	0.169094428
282.4	4.896181	-0.246641714	277.4	39.286999	-0.008124485	282.95	0.173043022
282.5	4.886531	-0.369264857	277.5	39.255894	-0.009931498	283.05	0.176280854
282.6	4.875318	-0.471686572	277.6	39.186707	-0.010872489	283.15	0.179792879
282.7	4.82256	-0.539720286	277.7	39.269213	-0.012394928	283.25	0.183062512
282.8	4.778208	-0.519274	277.8	39.182168	-0.012737365	283.35	0.187509904
282.9	4.713241	-0.456354857	277.9	39.095278	-0.008524043	283.45	0.194275958
283	4.662467	-0.348260571	278	39.087912	-0.008640548	283.55	0.203374465
283.1	4.606563	-0.273915143	278.1	39.038976	-0.005194899	283.65	0.214572849
283.2	4.57221	-0.280261428	278.2	39.075145	-0.00569944	283.75	0.230129377
283.3	4.554559	-0.390404857	278.3	39.01568	-0.006874862	283.85	0.251594771
283.4	4.541074	-0.609467143	278.4	38.940454	-0.006081502	283.95	0.276155804
283.5	4.51355	-0.889912857	278.5	39.044127	-0.009347407	284.05	0.298900006
283.6	4.448273	-1.104429428	278.6	38.946692	-0.015024491	284.15	0.324020218
283.7	4.368203	-1.286086	278.7	38.94389	-0.012862949	284.25	0.346455822
283.8	4.24471	-1.345087715	278.8	38.898723	-0.017050566	284.35	0.361324826
283.9	4.095453	-1.188934001	278.9	38.821708	-0.016350658	284.45	0.375012739
284	3.97684	-0.828873714	279	38.796156	-0.018125006	284.55	0.391197553
284.1	3.812682	-0.333354	279.1	38.766504	-0.022264544	284.65	0.400519658
284.2	3.709581	0.369664	279.2	38.651567	-0.022592853	284.75	0.421128245
284.3	3.676811	1.068128857	279.3	38.645439	-0.020946514	284.85	0.447569586
284.4	3.715879	1.626892858	279.4	38.534619	-0.019149276	284.95	0.473240113
284.5	3.808128	2.040981715	279.5	38.444535	-0.020497763	285.05	0.495373912
284.6	4.004505	2.085617714	279.6	38.413655	-0.022952287	285.15	0.515721203
284.7	4.242205	1.719483714	279.7	38.345801	-0.026298466	285.25	0.528409415
284.8	4.460565	1.119951143	279.8	38.341766	-0.032619839	285.35	0.51707703
284.9	4.705564	0.434676857	279.9	38.156914	-0.035679289	285.45	0.491507292
285	4.803753	-0.219435429	280	38.092212	-0.037798572	285.55	0.450992888
285.1	4.822215	-0.629419714	280.1	38.021664	-0.043429586	285.65	0.406071381
285.2	4.789543	-0.897402857	280.2	37.830005	-0.047777597	285.75	0.372089
285.3	4.710759	-1.019384572	280.3	37.763619	-0.048002859	285.85	0.343094361
285.4	4.61429	-1.028152001	280.4	37.55717	-0.051721018	285.95	0.322924174
285.5	4.503671	-1.000115714	280.5	37.424526	-0.054036427	286.05	0.309598147
285.6	4.38485	-0.945676572	280.6	37.250504	-0.059559354	286.15	0.300056325
285.7	4.293643	-0.918973714	280.7	37.103688	-0.063115679	286.25	0.296863269
285.8	4.207205	-0.934474286	280.8	36.927638	-0.070979856	286.35	0.296828353
285.9	4.11033	-0.966679715	280.9	36.690628	-0.070656363	286.45	0.298419202
286	4.023697	-0.972502857	281	36.479584	-0.073282794	286.55	0.303885259
286.1	3.922911	-0.946172571	281.1	36.277707	-0.081559318	286.65	0.31621884
286.2	3.827414	-0.862148571	281.2	35.96742	-0.097397642	286.75	0.337081102
286.3	3.720436	-0.72912	281.3	35.840651	-0.121138456	286.85	0.35840493
286.4	3.630634	-0.543582572	281.4	35.516722	-0.158339769	286.95	0.382687299
286.5	3.558138	-0.366582286	281.5	35.15932	-0.193515159	287.05	0.407937201
286.6	3.498933	-0.163091143	281.6	34.675166	-0.228152756	287.15	0.426743434
286.7	3.464431	0.032887143	281.7	34.061406	-0.256654091	287.25	0.443672341
286.8	3.451491	0.190724857	281.8	33.311852	-0.277280252	287.35	0.456711533
286.9	3.444915	0.335453143	281.9	32.471868	-0.27853669	287.45	0.46770756
287	3.478973	0.446984286	282	31.589739	-0.267848046	287.55	0.478432352
287.1	3.514544	0.496665143	282.1	30.654901	-0.245552076	287.65	0.485103057
287.2	3.553295	0.503353143	282.2	29.704966	-0.22045643	287.75	0.489616932
287.3	3.614166	0.424213714	282.3	29.004161	-0.208571338	287.85	0.496541065
287.4	3.668938	0.246993714	282.4	28.294588	-0.217812359	287.95	0.502174278
287.5	3.721828	0.059122286	282.5	27.720146	-0.250314353	288.05	0.50644323
287.6	3.754817	-0.103207143	282.6	27.116302	-0.302320234	288.15	0.508441075
287.7	3.755276	-0.166370286	282.7	26.343788	-0.359466916	288.25	0.507788539
287.8	3.728661	-0.144691714	282.8	25.48243	-0.414136463	288.35	0.505442165
287.9	3.706132	-0.065244571	282.9	24.260547	-0.466427353	288.45	0.504728907
288	3.684117	0.010364857	283	22.925528	-0.499184369	288.55	0.505816846
288.1	3.685559	0.095041429	283.1	21.468527	-0.506533614	288.65	0.506601731
288.2	3.684256	0.151524	283.2	19.867998	-0.494747866	288.75	0.506931783
288.3	3.695827	0.211126571	283.3	18.102757	-0.459477819	288.85	0.506151827
288.4	3.706622	0.249200286	283.4	16.443884	-0.404171323	288.95	0.507881878
288.5	3.735694	0.278953714	283.5	15.100535	-0.351126763	289.05	0.511681357
288.6	3.758604	0.283854286	283.6	13.728381	-0.307345091	289.15	0.514350791
288.7	3.788564	0.283791714	283.7	12.608254	-0.26428438	289.25	0.516982842
288.8	3.81652	0.271811714	283.8	11.747629	-0.239289626	289.35	0.520240756
288.9	3.847402	0.243003429	283.9	10.920837	-0.223070199	289.45	0.522068489
289	3.875522	0.202746	284	10.16581	-0.198282261	289.55	0.525153212
289.1	3.898907	0.140524857	284.1	9.519338	-0.162808176	289.65	0.52466326
289.2	3.923776	0.043876286	284.2	8.808673	-0.113131761	289.75	0.525685363
289.3	3.936121	-0.060915429	284.3	8.21506	-0.049032171	289.85	0.524109773
289.4	3.947991	-0.147178857	284.4	7.851995	0.024107083	289.95	0.521991728
289.5	3.94197	-0.242386	284.5	7.687381	0.105801967	290.05	0.51808576
289.6	3.91633	-0.306049428	284.6	7.764864	0.18867345	290.15	0.512168603
289.7	3.894214	-0.341729428	284.7	8.028254	0.265821074	290.25	0.509491405
289.8	3.87049	-0.359150857	284.8	8.6265	0.31717595	290.35	0.506972212
289.9	3.825632	-0.330006286	284.9	9.573742	0.331605082	290.45	0.504537449
290	3.786899	-0.246714286	285	10.651505	0.306011801	290.55	0.503426435
290.1	3.75048	-0.115801429	285.1	11.875289	0.249593031	290.65	0.506219699
290.2	3.722561	0.106716286	285.2	12.872036	0.174448963	290.75	0.506533184
290.3	3.708612	0.376747429	285.3	13.730214	0.098330841	290.85	0.512314729
290.4	3.705488	0.609223143	285.4	14.289082	0.025412704	290.95	0.519133832
290.5	3.735623	0.674923714	285.5	14.546828	-0.034809964	291.05	0.532709998
290.6	3.817969	0.457451714	285.6	14.613423	-0.08452462	291.15	0.554242377
290.7	3.914643	0.001263143	285.7	14.463369	-0.136729171	291.25	0.583109378
290.8	3.993106	-0.472292286	285.8	14.173865	-0.193523251	291.35	0.610276925
290.9	4.00411	-0.783447429	285.9	13.773678	-0.24491291	291.45	0.628505916
291	3.928462	-0.825712	286	13.240843	-0.28116485	291.55	0.638204906
291.1	3.808361	-0.635565714	286.1	12.405684	-0.292550777	291.65	0.641858199
291.2	3.710015	-0.362728571	286.2	11.354579	-0.269928572	291.75	0.64349599
291.3	3.64517	-0.152257429	286.3	10.380538	-0.226631937	291.85	0.645622195
291.4	3.615756	-0.028389429	286.4	9.487208	-0.17808368	291.95	0.652609703
291.5	3.612098	0.010349714	286.5	8.722269	-0.131185771	292.05	0.666779147
291.6	3.619084	0.000202286	286.6	8.199149	-0.090559446	292.15	0.677249402
291.7	3.619818	-0.038566286	286.7	7.808535	-0.059497399	292.25	0.688468636
291.8	3.621463	-0.082276571	286.8	7.557267	-0.034277102	292.35	0.697535958
291.9	3.617235	-0.141051143	286.9	7.365532	-0.015787584	292.45	0.704419639
292	3.61302	-0.193573714	287	7.271609	-0.002385438	292.55	0.70787843
292.1	3.597012	-0.25434	287.1	7.244943	0.005354595	292.65	0.707228174
292.2	3.577738	-0.286013143	287.2	7.257296	0.009073477	292.75	0.704530019
292.3	3.549627	-0.305148857	287.3	7.278685	0.009521368	292.85	0.699932878
292.4	3.523624	-0.308712286	287.4	7.306105	0.007199813	292.95	0.694781093
292.5	3.484637	-0.298236857	287.5	7.348954	0.002517782	293.05	0.690678829
292.6	3.457864	-0.269207429	287.6	7.38496	-0.004272317	293.15	0.687722653
292.7	3.426989	-0.253206571	287.7	7.395354	-0.008320286	293.25	0.680939553
292.8	3.396864	-0.229222571	287.8	7.377028	-0.009080094	293.35	0.67566072
292.9	3.373697	-0.204776572	287.9	7.342817	-0.005518319	293.45	0.672104749
293	3.352717	-0.176349143	288	7.2835	-0.001588114	293.55	0.66484765
293.1	3.329816	-0.141988	288.1	7.275062	0.001720331	293.65	0.661425162
293.2	3.310958	-0.107587429	288.2	7.267755	0.002331819	293.75	0.655729387
293.3	3.295744	-0.078667429	288.3	7.301815	0.002913711	293.85	0.652523081
293.4	3.288208	-0.059454286	288.4	7.298197	0.002425407	293.95	0.650190032
293.5	3.281333	-0.047410857	288.5	7.300821	0.004373191	294.05	0.649033126
293.6	3.273787	-0.029174	288.6	7.307472	0.005330103	294.15	0.646708466
293.7	3.27044	-0.013432571	288.7	7.32822	0.007305176	294.25	0.647355375
293.8	3.266296	-0.004282286	288.8	7.336065	0.008827533	294.35	0.645501562
293.9	3.264712	0.002970571	288.9	7.369535	0.010910286	294.45	0.647544084
294	3.267185	0.005027429	289	7.379793	0.012605691	294.55	0.646811195
294.1	3.266654	0.001099714	289.1	7.431256	0.014362443	294.65	0.648793785
294.2	3.266733	0.000538571	289.2	7.464115	0.014151943	294.75	0.648662607
294.3	3.267269	-0.000305714	289.3	7.510108	0.012226805	294.85	0.649761207
294.4	3.268165	0.000226571	289.4	7.563321	0.00814551	294.95	0.650614668
294.5	3.266941	-0.000686571	289.5	7.608721	0.001537201	295.05	0.650356239
294.6	3.266727	0.002489143	289.6	7.646564	-0.005733879	295.15	0.650538457
294.7	3.267089	0.006649714	289.7	7.643336	-0.014519253	295.25	0.653026637
294.8	3.268116	0.017251429	289.8	7.634521	-0.019989864	295.35	0.652132816
294.9	3.266907	0.021527429	289.9	7.582454	-0.025265652	295.45	0.653783477
295	3.26837	0.031536857	290	7.522249	-0.028354926	295.55	0.652652599
295.1	3.270855	0.031094286	290.1	7.408799	-0.031424088	295.65	0.655393834
295.2	3.277229	0.036422571	290.2	7.349096	-0.033595523	295.75	0.656374701
295.3	3.276495	0.039959143	290.3	7.238933	-0.03941517	295.85	0.657288744
295.4	3.282833	0.043624	290.4	7.137828	-0.044135622	295.95	0.658213582
295.5	3.283096	0.039148	290.5	7.012489	-0.049041521	296.05	0.659976368
295.6	3.291563	0.035003143	290.6	6.888627	-0.054384648	296.15	0.661056513
295.7	3.296107	0.023155429	290.7	6.713394	-0.059939941	296.25	0.662453244
295.8	3.297374	0.018803429	290.8	6.543105	-0.061407694	296.35	0.662862425
295.9	3.300761	0.018548	290.9	6.370839	-0.059049681	296.45	0.664214803
296	3.301826	0.011505143	291	6.155487	-0.052933766	296.55	0.66522413
296.1	3.303663	0.009135714	291.1	5.933337	-0.04515867	296.65	0.66610084
296.2	3.305283	-0.000817714	291.2	5.765405	-0.037088754	296.75	0.667818125
296.3	3.307277	-0.012478857	291.3	5.64598	-0.032293069	296.85	0.667314959
296.4	3.30522	-0.021433714	291.4	5.540457	-0.028894449	296.95	0.668134511
296.5	3.306888	-0.027692286	291.5	5.417233	-0.025246364	297.05	0.668535205
296.6	3.302539	-0.031936571	291.6	5.343798	-0.020440108	297.15	0.669856858
296.7	3.299057	-0.026595143	291.7	5.257782	-0.016352396	297.25	0.667774342
296.8	3.296841	-0.025698571	291.8	5.191794	-0.011279152	297.35	0.668566878
296.9	3.29256	-0.027835714	291.9	5.135057	-0.007155752	297.45	0.667373519
297	3.290963	-0.027171429	292	5.104012	-0.003830889	297.55	0.66773141
297.1	3.289635	-0.031799429	292.1	5.08607	-0.003115585	297.65	0.667943074
297.2	3.285711	-0.036406857	292.2	5.078191	-0.003521579	297.75	0.666590047
297.3	3.281731	-0.025641714	292.3	5.071382	-0.003473518	297.85	0.666268673
297.4	3.279864	-0.019483714	292.4	5.07156	-0.003197506	297.95	0.66630357
297.5	3.275362	-0.011533714	292.5	5.045235	-0.002790897	298.05	0.665712753
297.6	3.270733	-0.002143714	292.6	5.027992	-0.000384144	298.15	0.665317548
297.7	3.275261	0.001127714	292.7	5.032736	0.000488684	298.25	0.666428806
297.8	3.27178	0.000421143	292.8	5.02747	0.001144368	298.35	0.666291276
297.9	3.273034	0.007552571	292.9	5.0196	0.00178301	298.45	0.666453545
298	3.273177	0.010793143	293	5.042835	0.002057211	298.55	0.665951244
298.1	3.272522	0.016509143	293.1	5.034305	0.001221338	298.65	0.666051332
298.2	3.275082	0.022393143	293.2	5.049275	0.001498019	298.75	0.666429132
298.3	3.275969	0.024542286	293.3	5.05077	0.000420258	298.85	0.665939669
298.4	3.278402	0.03074	293.4	5.057303	0.00033669	298.95	0.666083695
298.5	3.281028	0.033236571	293.5	5.055725	-0.000680946	299.05	0.667464661
298.6	3.284143	0.038032571	293.6	5.06223	-0.000688621	299.15	0.666915023
298.7	3.286832	0.042376571	293.7	5.052001	-0.001421719	299.25	0.667544315
298.8	3.291806	0.047602	293.8	5.06009	-0.001315288	299.35	0.66734554
298.9	3.294663	0.048480571	293.9	5.041683	-0.001732034	299.45	0.668384492
299	3.300344	0.050138857	294	5.051219	-0.001445514	299.55	0.669436221
299.1	3.305128	0.051226857	294.1	5.034965	-0.001652195	299.65	0.669330113
299.2	3.311024	0.051596	294.2	5.036105	-0.001000674	299.75	0.670448093
299.3	3.314969	0.053189429	294.3	5.028415	-0.001683122	299.85	0.670516458
299.4	3.319806	0.057593143	294.4	5.023196	-0.001333028	299.95	0.671528113
299.5	3.326607	0.0639	294.5	5.02331	-0.001679719	300.05	0.672133201
299.6	3.330928	0.067986	294.6	5.021574	-0.001293756	300.15	0.673256136
299.7	3.337321	0.073822571	294.7	5.002995	-0.00139863	300.25	0.673435281
299.8	3.343911	0.076678286	294.8	5.011427	-0.000920699	300.35	0.674620637
299.9	3.352875	0.077815143	294.9	4.996925	-0.001466015	300.45	0.676678641
300	3.359711	0.076687429	295	5.007825	-0.001030099	300.55	0.677244209
300.1	3.367377	0.076945714	295.1	4.990671	-0.001664495	300.65	0.678760227
300.2	3.375549	0.077716571	295.2	4.992924	-0.000991759	300.75	0.679050875
300.3	3.383244	0.077880571	295.3	4.984864	-0.001053197	300.85	0.680772237
300.4	3.390802	0.078847714	295.4	4.987489	-0.000751698	300.95	0.681285046
300.5	3.397979	0.084299714	295.5	4.974566	-0.000853975	301.05	0.681864363
300.6	3.406809	0.084209714	295.6	4.979246	-0.000779104	301.15	0.681944317
300.7	3.414491	0.082412	295.7	4.975607	-0.001259208	301.25	0.682897381
300.8	3.422458	0.084075429	295.8	4.974447	-0.001641162	301.35	0.683243996
300.9	3.433588	0.088505714	295.9	4.969418	-0.001408849	301.45	0.684208198
301	3.439265	0.091610286	296	4.963479	-0.001311287	301.55	0.685169875
301.1	3.447407	0.104128286	296.1	4.959704	-0.00105565	301.65	0.685406112
301.2	3.457239	0.110070857	296.2	4.949376	-0.001496336	301.75	0.68649474
301.3	3.468593	0.116009714	296.3	4.956096	-0.001114228	301.85	0.687247205
301.4	3.478152	0.118061429	296.4	4.946938	-0.001451651	301.95	0.688889752
301.5	3.491437	0.122696571	296.5	4.946468	-0.00092565	302.05	0.691211879
301.6	3.502026	0.120335429	296.6	4.930216	-0.000800718	302.15	0.690801266
301.7	3.515729	0.117879429	296.7	4.940377	-0.000533776	302.25	0.692824243
301.8	3.526572	0.11442	296.8	4.931206	-0.000722318	302.35	0.692128385
301.9	3.540218	0.114136286	296.9	4.933609	-0.00041022	302.45	0.694433536
302	3.550588	0.111718571	297	4.928573	-0.000549018	302.55	0.694709907
302.1	3.560897	0.112630571	297.1	4.925023	-0.000485896	302.65	0.695035651
302.2	3.573154	0.108781143	297.2	4.929133	-0.000679597	302.75	0.696109824
302.3	3.584644	0.103484857	297.3	4.925537	-0.000934981	302.85	0.696773647
302.4	3.595536	0.097810572	297.4	4.922477	-0.000932628	302.95	0.698127492
302.5	3.606348	0.088546286	297.5	4.920083	-0.00078859	303.05	0.698228885
302.6	3.614949	0.083557429	297.6	4.916048	-0.00040011	303.15	0.69853601
302.7	3.625248	0.079020571	297.7	4.914645	-0.000106612	303.25	0.697997049
302.8	3.633564	0.074138	297.8	4.910435	0.000101489	303.35	0.698062098
302.9	3.639129	0.074030857	297.9	4.911121	0.000474745	303.45	0.698166701
303	3.648667	0.067736286	298	4.91504	0.000613842	303.55	0.696487409
303.1	3.655099	0.059128857	298.1	4.913318	0.000305934	303.65	0.696493635
303.2	3.662316	0.052444571	298.2	4.914374	0.000558911	303.75	0.695762824
303.3	3.670187	0.049154286	298.3	4.919318	0.000505926	303.85	0.695517947
303.4	3.672189	0.049272571	298.4	4.921907	0.000734392	303.95	0.693800778
303.5	3.678229	0.056876	298.5	4.915658	0.000791061	304.05	0.693462085
303.6	3.681862	0.060808857	298.6	4.92438	0.000864773	304.15	0.692087259
303.7	3.688511	0.066807429	298.7	4.923766	0.000754259	304.25	0.690774697
303.8	3.694158	0.071019143	298.8	4.932686	0.000817906	304.35	0.690525476
303.9	3.701115	0.075008571	298.9	4.929293	0.000830089	304.45	0.689922155
304	3.708114	0.078092571	299	4.930035	0.001031791	304.55	0.688925638
304.1	3.715474	0.082759714	299.1	4.937964	0.001076395	304.65	0.687732983
304.2	3.724035	0.08409	299.2	4.938524	0.000722219	304.75	0.687992319
304.3	3.73144	0.088290857	299.3	4.943904	0.000924482	304.85	0.685530023
304.4	3.740072	0.093260571	299.4	4.943659	0.000889781	304.95	0.684923996
304.5	3.749806	0.100072	299.5	4.949327	0.000783684	305.05	0.684205244
304.6	3.757148	0.108600571	299.6	4.94749	0.000732555	305.15	0.683827382
304.7	3.768467	0.118359428	299.7	4.955667	0.000738918	305.25	0.683976496
304.8	3.778217	0.123472	299.8	4.956728	0.000864845	305.35	0.683694532
304.9	3.790812	0.129517429	299.9	4.9549	0.001026316	305.45	0.683394405
305	3.803678	0.137990571	300	4.960856	0.001333472	305.55	0.684760961
305.1	3.816354	0.138667714	300.1	4.96107	0.001441586	305.65	0.683284676
305.2	3.829442	0.145073143	300.2	4.970981	0.001971316	305.75	0.684079228
305.3	3.843166	0.150620286	300.3	4.969715	0.002076888	305.85	0.683994856
305.4	3.861095	0.149140572	300.4	4.977068	0.002518479	305.95	0.684355549
305.5	3.871156	0.144865143	300.5	4.983365	0.002605993	306.05	0.684283986
305.6	3.889291	0.146647714	300.6	4.995729	0.002335404	306.15	0.684661405
305.7	3.905189	0.138060857	300.7	5.000006	0.002153514	306.25	0.685541583
305.8	3.917481	0.135537714	300.8	5.00913	0.002202878	306.35	0.685936903
305.9	3.931526	0.134083714	300.9	5.018338	0.002290999	306.45	0.685388465
306	3.94601	0.127526571	301	5.01958	0.002188379	306.55	0.686319185
306.1	3.958632	0.118421429	301.1	5.029729	0.002050984	306.65	0.685825957
306.2	3.972478	0.109670571	301.2	5.036075	0.002227307	306.75	0.686031662
306.3	3.984244	0.098218286	301.3	5.047082	0.002367942	306.85	0.685850129
306.4	3.995085	0.089074286	301.4	5.048924	0.003040253	306.95	0.686116997
306.5	4.00468	0.076341714	301.5	5.051182	0.003462484	307.05	0.685188715
306.6	4.013912	0.061154286	301.6	5.069513	0.003663553	307.15	0.6838157
306.7	4.021511	0.049609429	301.7	5.074489	0.003448754	307.25	0.683276797
306.8	4.028894	0.042717143	301.8	5.095257	0.003528394	307.35	0.68212369
306.9	4.032476	0.03049	301.9	5.097994	0.003298434	307.45	0.680632157
307	4.034873	0.021749429	302	5.110893	0.003369105	307.55	0.678425687
307.1	4.039905	0.012513429	302.1	5.12333	0.003284496	307.65	0.677159364
307.2	4.044327	-0.003388571	302.2	5.133032	0.003258745	307.75	0.675986017
307.3	4.04212	-0.013763714	302.3	5.144632	0.003708428	307.85	0.674708287
307.4	4.042468	-0.018295143	302.4	5.150257	0.004014607	307.95	0.671179307
307.5	4.042536	-0.026686286	302.5	5.164994	0.004074479	308.05	0.669337148
307.6	4.038538	-0.038316	302.6	5.175036	0.00445236	308.15	0.665998558
307.7	4.036828	-0.046830571	302.7	5.193787	0.004579301	308.25	0.664092329
307.8	4.033497	-0.058918571	302.8	5.205216	0.004561362	308.35	0.661750715
307.9	4.029553	-0.070333143	302.9	5.212407	0.004721683	308.45	0.658602872
308	4.021772	-0.076814571	303	5.238669	0.004823019	308.55	0.655536796
308.1	4.015579	-0.078813714	303.1	5.247857	0.004304611	308.65	0.653324021
308.2	4.007892	-0.086536286	303.2	5.263742	0.004503698	308.75	0.650829814
308.3	3.998499	-0.091899143	303.3	5.276912	0.004706821	308.85	0.647057196
308.4	3.991284	-0.099884572	303.4	5.292858	0.004711618	308.95	0.643341463
308.5	3.983058	-0.106370857	303.5	5.304153	0.004661457	309.05	0.640131155
308.6	3.971347	-0.113820857	303.6	5.319939	0.004846271	309.15	0.636143268
308.7	3.961499	-0.115542571	303.7	5.339673	0.005031473	309.25	0.633296421
308.8	3.948793	-0.122257143	303.8	5.349778	0.00490761	309.35	0.630073422
308.9	3.939353	-0.123200571	303.9	5.36454	0.005719913	309.45	0.626300184
309	3.925121	-0.125242571	304	5.382459	0.006087666	309.55	0.622631851
309.1	3.914182	-0.129183429	304.1	5.402495	0.006288653	309.65	0.619071253
309.2	3.899532	-0.132156857	304.2	5.412902	0.006148254	309.75	0.615110634
309.3	3.888633	-0.137244857	304.3	5.443146	0.005947565	309.85	0.611515953
309.4	3.876506	-0.143834857	304.4	5.460565	0.00521482	309.95	0.608712338
309.5	3.859478	-0.143423714	304.5	5.480528	0.005291627	310.05	0.604407699
309.6	3.84813	-0.142255429	304.6	5.494293	0.004940791	310.15	0.602227855
309.7	3.831168	-0.142431143	304.7	5.509644	0.005532439	310.25	0.59690604
309.8	3.817421	-0.142865429	304.8	5.526177	0.005671753	310.35	0.593629381
309.9	3.804736	-0.145503429	304.9	5.547034	0.00584651	310.45	0.590455986
310	3.788685	-0.143296571	305	5.554753	0.0061461	310.55	0.587124675
310.1	3.776455	-0.139788571	305.1	5.585306	0.006363614	310.65	0.58353225
310.2	3.758952	-0.144292	305.2	5.597951	0.006132867	310.75	0.580139887
310.3	3.745485	-0.143272571	305.3	5.618706	0.006279114	310.85	0.575632195
310.4	3.733849	-0.143764572	305.4	5.641943	0.005876035	310.95	0.572777166
310.5	3.71909	-0.146144286	305.5	5.657236	0.005873184	311.05	0.56836168
310.6	3.701695	-0.143521714	305.6	5.680605	0.005818687	311.15	0.565375345
310.7	3.687887	-0.140288286	305.7	5.696502	0.005805645	311.25	0.561894636
310.8	3.675906	-0.140778571	305.8	5.711139	0.006029604	311.35	0.559283515
310.9	3.66022	-0.140440286	305.9	5.736201	0.006116847	311.45	0.555958238
311	3.645906	-0.135800286	306	5.749526	0.005704092	311.55	0.553362706
311.1	3.631819	-0.133224	306.1	5.772065	0.005849606	311.65	0.549273099
311.2	3.618657	-0.131999714	306.2	5.790517	0.00601848	311.75	0.546730224
311.3	3.605353	-0.128636286	306.3	5.809205	0.006149629	311.85	0.543148592
311.4	3.592124	-0.124042	306.4	5.822746	0.006334262	311.95	0.540465344
311.5	3.579127	-0.116237429	306.5	5.844638	0.006429144	312.05	0.537681998
311.6	3.565783	-0.108665143	306.6	5.869874	0.006324894	312.15	0.534235316
311.7	3.554953	-0.100408	306.7	5.885625	0.006190676	312.25	0.53217206
311.8	3.543495	-0.095049429	306.8	5.906398	0.006223857	312.35	0.530052771
311.9	3.534303	-0.090412	306.9	5.924604	0.005574481	312.45	0.527199302
312	3.524241	-0.08959	307	5.947406	0.005784239	312.55	0.525290548
312.1	3.515763	-0.083586571	307.1	5.965959	0.00579272	312.65	0.522919426
312.2	3.50707	-0.078748	307.2	5.982856	0.006262487	312.75	0.521305309
312.3	3.498242	-0.074199714	307.3	5.990915	0.006470407	312.85	0.520077111
312.4	3.488928	-0.068275714	307.4	6.022933	0.006453382	312.95	0.516703309
312.5	3.483597	-0.064221429	307.5	6.039611	0.005960843	313.05	0.515721175
312.6	3.476586	-0.064257714	307.6	6.063884	0.005948199	313.15	0.514384051
312.7	3.46919	-0.057417714	307.7	6.078715	0.005473481	313.25	0.512485783
312.8	3.463694	-0.055266571	307.8	6.095191	0.005135334	313.35	0.510633963
312.9	3.457394	-0.052191143	307.9	6.118335	0.004998781	313.45	0.509063223
313	3.451231	-0.049937714	308	6.135082	0.005189097	313.55	0.507235075
313.1	3.448429	-0.048351143	308.1	6.146382	0.005702762	313.65	0.506484337
313.2	3.440895	-0.049108857	308.2	6.158126	0.00632846	313.75	0.505478387
313.3	3.43762	-0.041807429	308.3	6.179514	0.006285549	313.85	0.503768201
313.4	3.432111	-0.041132857	308.4	6.20399	0.005549383	313.95	0.50307294
313.5	3.427831	-0.035332	308.5	6.222253	0.00522054	314.05	0.501327677
313.6	3.422993	-0.036104	308.6	6.24285	0.0050872	314.15	0.500255536
313.7	3.421262	-0.035064571	308.7	6.255363	0.005140321	314.25	0.500289315
313.8	3.416304	-0.036006857	308.8	6.267195	0.005445232	314.35	0.498291796
313.9	3.414641	-0.033555143	308.9	6.28988	0.005672142	314.45	0.49769796
314	3.408561	-0.033662857	309	6.30408	0.005196419	314.55	0.496023227
314.1	3.406401	-0.028692286	309.1	6.322668	0.00510408	314.65	0.495256723
314.2	3.403215	-0.028178857	309.2	6.339562	0.004372756	314.75	0.494341362
314.3	3.400103	-0.024743714	309.3	6.359005	0.004559145	314.85	0.493057382
314.4	3.396789	-0.022979714	309.4	6.368371	0.00463864	314.95	0.492263862
314.5	3.394866	-0.019491143	309.5	6.385554	0.00489301	315.05	0.491846899
314.6	3.392348	-0.01962	309.6	6.389824	0.004624565	315.15	0.491638795
314.7	3.390932	-0.021083429	309.7	6.418377	0.004763119	315.25	0.490582536
314.8	3.388035	-0.022946857	309.8	6.430647	0.003959739	315.35	0.489602768
314.9	3.387527	-0.022534571	309.9	6.443725	0.004581546	315.45	0.489151748
315	3.384604	-0.02238	310	6.452948	0.004929721	315.55	0.48842598
315.1	3.381488	-0.019089714	310.1	6.471716	0.005626525	315.65	0.487687699
315.2	3.379382	-0.015129714	310.2	6.479389	0.005272837	315.75	0.487531694
315.3	3.377771	-0.017095429	310.3	6.506733	0.005123214	315.85	0.485802963
315.4	3.376382	-0.015508286	310.4	6.518851	0.004218997	315.95	0.485311083
315.5	3.374627	-0.011030286	310.5	6.543527	0.003863427	316.05	0.485401535
315.6	3.374028	-0.011824571	310.6	6.547323	0.003110598	316.15	0.484517886
315.7	3.370012	-0.011084571	310.7	6.563307	0.00371728	316.25	0.48328257
315.8	3.370857	-0.010298571	310.8	6.572527	0.00362639	316.35	0.483333118
315.9	3.371726	-0.012524857	310.9	6.583624	0.004122359	316.45	0.482810368
316	3.367562	-0.013014571	311	6.588637	0.004236303	316.55	0.481935239
316.1	3.367565	-0.005358857	311.1	6.612046	0.004179996	316.65	0.482009685
316.2	3.365611	-0.005173143	311.2	6.618725	0.003933663	316.75	0.481674779
316.3	3.365758	-0.002699714	311.3	6.637876	0.003865292	316.85	0.480809384
316.4	3.364089	-0.001723429	311.4	6.646354	0.00321893	316.95	0.480188125
316.5	3.365867	-0.000333143	311.5	6.656587	0.003431503	317.05	0.479812373
316.6	3.364124	0.000678571	311.6	6.674555	0.003221202	317.15	0.47946596
316.7	3.364346	0.004806571	311.7	6.680082	0.003165945	317.25	0.479652234
316.8	3.364746	0.006729143	311.8	6.685174	0.003228243	317.35	0.478528314
316.9	3.364484	0.008277143	311.9	6.703922	0.002633509	317.45	0.478887297
317	3.366046	0.010064	312	6.709127	0.002694938	317.55	0.47857299
317.1	3.366521	0.011092857	312.1	6.723336	0.002843475	317.65	0.47867394
317.2	3.367679	0.016251429	312.2	6.727478	0.002578469	317.75	0.478664019
317.3	3.368528	0.019592286	312.3	6.726391	0.002795522	317.85	0.47920569
317.4	3.369808	0.021485429	312.4	6.752285	0.003066139	317.95	0.478168519
317.5	3.371669	0.024401429	312.5	6.754807	0.002647674	318.05	0.478224264
317.6	3.375247	0.025725714	312.6	6.758736	0.003245839	318.15	0.478907818
317.7	3.37699	0.024048	312.7	6.769339	0.003273562	318.25	0.478923611
317.8	3.378543	0.028273714	312.8	6.783125	0.002515854	318.35	0.479307542
317.9	3.382416	0.032107429	312.9	6.791679	0.002304132	318.45	0.47973
318	3.385065	0.035711143	313	6.804007	0.001910973	318.55	0.479513956
318.1	3.386461	0.041477143	313.1	6.80856	0.002039217	318.65	0.479680519
318.2	3.391501	0.044111714	313.2	6.807205	0.002344473	318.75	0.479727539
318.3	3.395288	0.043988286	313.3	6.823813	0.002064099	318.85	0.480322115
318.4	3.400272	0.046626571	313.4	6.822293	0.001945023	318.95	0.480564692
318.5	3.405055	0.045811429	313.5	6.837506	0.002213323	319.05	0.481493349
318.6	3.40821	0.048901429	313.6	6.842489	0.00220811	319.15	0.482267639
318.7	3.413583	0.049633429	313.7	6.838567	0.002554918	319.25	0.482718572
318.8	3.419309	0.048104571	313.8	6.856031	0.002768188	319.35	0.483454115
318.9	3.422713	0.048414	313.9	6.86087	0.002501029	319.45	0.483681072
319	3.429439	0.052674	314	6.871777	0.002499843	319.55	0.484009274
319.1	3.432759	0.054507429	314.1	6.878051	0.002090917	319.65	0.48393629
319.2	3.437841	0.062384857	314.2	6.884342	0.001523824	319.75	0.484904772
319.3	3.443458	0.062766571	314.3	6.895958	0.00138356	319.85	0.485504685
319.4	3.450157	0.059701429	314.4	6.900342	0.001384583	319.95	0.486356077
319.5	3.456032	0.058401714	314.5	6.902282	0.00171843	320.05	0.486726338
319.6	3.464174	0.057711143	314.6	6.900082	0.001993591	320.15	0.487216484
319.7	3.468173	0.055458	314.7	6.912052	0.002047354	320.25	0.488187796
319.8	3.472811	0.060553	314.8	6.919967	0.001297629	320.35	0.488234085
319.9	3.480171	0.065465	314.9	6.925309	0.001701677	320.45	0.4898728
320	3.485904	0.05733	315	6.929615	0.00205598	320.55	0.490066737
			315.1	6.933716	0.001853354
			315.2	6.931615	0.001953929
			315.3	6.952965	0.002127139
			315.4	6.95715	0.001499133
			315.5	6.952238	0.00187629
			315.6	6.963681	0.002147984
			315.7	6.973171	0.001509026
	191217_0344_Is.xlsx		315.8	6.97419	0.001010938		191217_0344_Is_norm
Pe191217_0344_Is	Ab191217_0344_Is	De191217_0344_Is	315.9	6.983541	0.001269354	Pe191217_0344_Is_norm	Ab191217_0344_Is_norm	De191217_0344_Is_norm
275.55	5.794688	-0.027187	316	6.987582	0.001355764	275.55	0.146361866	0
275.65	5.78411	-0.018644857	316.1	6.986509	0.001878896	275.65	0.146161353	0
275.75	5.784348	-0.007046286	316.2	6.98731	0.002154066	275.75	0.146217265	0
275.85	5.785425	-0.007895714	316.3	7.000192	0.001737257	275.85	0.146410794	0
275.95	5.780437	0.000310571	316.4	7.005773	0.001654458	275.95	0.146301213	0
276.05	5.783625	0.001024571	316.5	7.014965	0.001325579	276.05	0.146222638	0
276.15	5.780609	-0.013284857	316.6	7.016398	0.001246373	276.15	0.14601864	0
276.25	5.781073	-0.014729714	316.7	7.014136	0.001225303	276.25	0.146506063	0
276.35	5.785864	-0.019235143	316.8	7.031446	0.00108436	276.35	0.146454804	0
276.45	5.779718	-0.018202857	316.9	7.025628	0.000173146	276.45	0.146505871	0
276.55	5.773902	-0.005518	317	7.033506	0.00089351	276.55	0.146396787	0
276.65	5.77583	-0.005905143	317.1	7.033015	0.001096787	276.65	0.146577111	0
276.75	5.774792	-0.011327143	317.2	7.03558	0.001233593	276.75	0.14636953	0
276.85	5.775692	-0.014541143	317.3	7.029399	0.001234707	276.85	0.146277277	0
276.95	5.774989	-0.026433143	317.4	7.047323	0.000960026	276.95	0.146629751	0
277.05	5.770093	-0.019850571	317.5	7.050393	0.00013887	277.05	0.146304772	0
277.15	5.770861	-0.021411714	317.6	7.047801	0.000462119	277.15	0.146448407	0
277.25	5.768491	-0.020451143	317.7	7.051208	0.000782625	277.25	0.146326577	0
277.35	5.760934	-0.019942571	317.8	7.0488	0.001212287	277.35	0.146409752	0
277.45	5.767063	-0.017495714	317.9	7.050666	0.00142324	277.45	0.146267461	0
277.55	5.758895	-0.029037143	318	7.059367	0.001471536	277.55	0.146379078	0
277.65	5.761077	-0.016432	318.1	7.059826	0.000985323	277.65	0.146515856	0
277.75	5.756079	-0.029652571	318.2	7.06964	0.000448904	277.75	0.14580979	0
277.85	5.754841	-0.040001143	318.3	7.068773	7.4309E-06	277.85	0.146295191	0
277.95	5.750169	-0.027528857	318.4	7.075576	2.40758E-05	277.95	0.146363152	0
278.05	5.754185	-0.021435429	318.5	7.071863	9.93352E-05	278.05	0.146581428	0
278.15	5.742391	-0.023244857	318.6	7.067051	0.000879571	278.15	0.146539259	0
278.25	5.734745	0.006339143	318.7	7.07158	0.001604071	278.25	0.146036667	0
278.35	5.747184	0.002027143	318.8	7.072665	0.001466775	278.35	0.146678561	0
278.45	5.740894	-0.019813429	318.9	7.076384	0.001333119	278.45	0.146843667	0
278.55	5.736324	-0.014761714	319	7.085482	0.000950368	278.55	0.146754424	0
278.65	5.747139	-0.011058857	319.1	7.093411	0.000721042	278.65	0.147215414	0
278.75	5.737105	-0.021001143	319.2	7.089724	0.001063416	278.75	0.14682236	0
278.85	5.733425	-0.008096286	319.3	7.092533	0.00119242	278.85	0.146951815	0
278.95	5.734307	-0.001124	319.4	7.093891	0.001292344	278.95	0.14725835	0
279.05	5.737018	-0.001569429	319.5	7.100565	0.000751933	279.05	0.146936772	0
279.15	5.732314	-0.002726	319.6	7.110133	0.000487933	279.15	0.147183591	0
279.25	5.731562	-0.001310857	319.7	7.104178	0.000468337	279.25	0.147174871	0
279.35	5.735226	-0.004925714	319.8	7.113004	0.000754721	279.35	0.147439956	0
279.45	5.734434	-0.010199714	319.9	7.104234	0.000952088	279.45	0.147712048	0
279.55	5.733105	-0.017306857	320	7.113121	0.001216315	279.55	0.147775079	0
279.65	5.730629	-0.023380286	320.1	7.11687	0.000700659	279.65	0.14782424	0
279.75	5.731138	-0.019253714	320.2	7.116758	0.000910815	279.75	0.14827699	0
279.85	5.730559	-0.024814	320.3	7.125778	0.000599541	279.85	0.14828552	0
279.95	5.723745	-0.019810857	320.4	7.123539	0.000633546	279.95	0.148535139	0
280.05	5.720985	-0.019293429	320.5	7.122798	0.001211681	280.05	0.148811398	0
280.15	5.724606	-0.025115143	320.6	7.13382	0.001451452	280.15	0.149025288	0
280.25	5.717892	-0.037936286	320.7	7.125329	0.00114502	280.25	0.149113902	0
280.35	5.719479	-0.045989143	320.8	7.136499	0.000867542	280.35	0.149170985	0
280.45	5.712486	-0.06049	320.9	7.143791	0.000592626	280.45	0.149710378	0
280.55	5.710359	-0.072972571	321	7.146654	0.000295507	280.55	0.149908832	0
280.65	5.703969	-0.071097429	321.1	7.144868	0.000388262	280.65	0.150018921	0
280.75	5.695431	-0.063164286	321.2	7.138905	0.000952006	280.75	0.150553271	0
280.85	5.688647	-0.071637143	321.3	7.152883	0.001244853	280.85	0.15063829	0
280.95	5.67614	-0.08489	321.4	7.147776	0.00107959	280.95	0.151133326	0
281.05	5.678645	-0.089753714	321.5	7.150693	0.000931777	281.05	0.151735923	0
281.15	5.672327	-0.101221143	321.6	7.159853	0.001045748	281.15	0.152275175	0
281.25	5.654576	-0.115601429	321.7	7.161647	0.000732302	281.25	0.152399298	0
281.35	5.643426	-0.122089714	321.8	7.166584	0.000711756	281.35	0.152823909	0
281.45	5.637994	-0.165425429	321.9	7.158472	0.000444424	281.45	0.153663055	0
281.55	5.63062	-0.226816857	322	7.173642	0.000580298	281.55	0.154349896	0
281.65	5.606866	-0.319978	322.1	7.17046	3.89195E-05	281.65	0.154554035	0
281.75	5.592524	-0.438283714	322.2	7.172015	0.000615498	281.75	0.155488606	0
281.85	5.559661	-0.599138286	322.3	7.168915	0.001059614	281.85	0.155121652	0
281.95	5.524666	-0.738343715	322.4	7.17382	0.001498554	281.95	0.155551123	0
282.05	5.462528	-0.843571429	322.5	7.173106	0.00174657	282.05	0.155365007	0
282.15	5.385064	-0.873876	322.6	7.182425	0.00192312	282.15	0.155300309	0
282.25	5.290313	-0.833828285	322.7	7.187466	0.001207273	282.25	0.15531693	0
282.35	5.198925	-0.738612857	322.8	7.191977	0.001079825	282.35	0.156068327	0
282.45	5.111278	-0.598118286	322.9	7.200083	0.001187089	282.45	0.157406343	0
282.55	5.033364	-0.431703429	323	7.204104	0.001230118	282.55	0.15933541	0
282.65	4.973083	-0.281371714	323.1	7.197498	0.001426607	282.65	0.162227991	0
282.75	4.924372	-0.174459714	323.2	7.20721	0.00152663	282.75	0.165776052	0
282.85	4.904442	-0.173166286	323.3	7.215253	0.000985957	282.85	0.169094428	0
282.95	4.896181	-0.246641714	323.4	7.218633	0.00036292	282.95	0.173043022	0
283.05	4.886531	-0.369264857	323.5	7.221338	0.000362413	283.05	0.176280854	0
283.15	4.875318	-0.471686572	323.6	7.222079	0.000498043	283.15	0.179792879	0
283.25	4.82256	-0.539720286	323.7	7.22436	0.000880141	283.25	0.183062512	0
283.35	4.778208	-0.519274	323.8	7.219688	0.001155392	283.35	0.187509904	0
283.45	4.713241	-0.456354857	323.9	7.227175	0.001633459	283.45	0.194275958	0
283.55	4.662467	-0.348260571	324	7.23022	0.001770501	283.55	0.203374465	0
283.65	4.606563	-0.273915143	324.1	7.236514	0.001621123	283.65	0.214572849	0
283.75	4.57221	-0.280261428	324.2	7.239186	0.001241196	283.75	0.230129377	0
283.85	4.554559	-0.390404857	324.3	7.247317	0.001269825	283.85	0.251594771	0
283.95	4.541074	-0.609467143	324.4	7.255505	0.001424444	283.95	0.276155804	0
284.05	4.51355	-0.889912857	324.5	7.253021	0.001518529	284.05	0.298900006	0
284.15	4.448273	-1.104429428	324.6	7.254002	0.001651941	284.15	0.324020218	0
284.25	4.368203	-1.286086	324.7	7.263731	0.001952074	284.25	0.346455822	0
284.35	4.24471	-1.345087715	324.8	7.273661	0.001609374	284.35	0.361324826	0
284.45	4.095453	-1.188934001	324.9	7.27473	0.001427892	284.45	0.375012739	0
284.55	3.97684	-0.828873714	325	7.275101	0.001729292	284.55	0.391197553	0
284.65	3.812682	-0.333354	325.1	7.290101	0.002086057	284.65	0.400519658	0
284.75	3.709581	0.369664	325.2	7.289355	0.001636808	284.75	0.421128245	0
284.85	3.676811	1.068128857	325.3	7.293438	0.00193094	284.85	0.447569586	0
284.95	3.715879	1.626892858	325.4	7.302089	0.002102122	284.95	0.473240113	0
285.05	3.808128	2.040981715	325.5	7.313187	0.001555466	285.05	0.495373912	0
285.15	4.004505	2.085617714	325.6	7.31024	0.001275807	285.15	0.515721203	0
285.25	4.242205	1.719483714	325.7	7.319722	0.001487204	285.25	0.528409415	0
285.35	4.460565	1.119951143	325.8	7.329898	0.001462793	285.35	0.51707703	0
285.45	4.705564	0.434676857	325.9	7.324537	0.001127126	285.45	0.491507292	0
285.55	4.803753	-0.219435429	326	7.330765	0.001249197	285.55	0.450992888	0
285.65	4.822215	-0.629419714	326.1	7.337549	0.001118853	285.65	0.406071381	0
285.75	4.789543	-0.897402857	326.2	7.346209	0.001445587	285.75	0.372089	0
285.85	4.710759	-1.019384572	326.3	7.340444	0.002001837	285.85	0.343094361	0
285.95	4.61429	-1.028152001	326.4	7.344601	0.00258438	285.95	0.322924174	0
286.05	4.503671	-1.000115714	326.5	7.35241	0.002522516	286.05	0.309598147	0
286.15	4.38485	-0.945676572	326.6	7.36494	0.001836402	286.15	0.300056325	0
286.25	4.293643	-0.918973714	326.7	7.374184	0.001410523	286.25	0.296863269	0
286.35	4.207205	-0.934474286	326.8	7.377295	0.001367024	286.35	0.296828353	0
286.45	4.11033	-0.966679715	326.9	7.383561	0.001432083	286.45	0.298419202	0
286.55	4.023697	-0.972502857	327	7.381194	0.001610976	286.55	0.303885259	0
286.65	3.922911	-0.946172571	327.1	7.390649	0.00197548	286.65	0.31621884	0
286.75	3.827414	-0.862148571	327.2	7.396852	0.001539817	286.75	0.337081102	0
286.85	3.720436	-0.72912	327.3	7.399074	0.001625458	286.85	0.35840493	0
286.95	3.630634	-0.543582572	327.4	7.40719	0.001774655	286.95	0.382687299	0
287.05	3.558138	-0.366582286	327.5	7.414477	0.001941846	287.05	0.407937201	0
287.15	3.498933	-0.163091143	327.6	7.412476	0.00203872	287.15	0.426743434	0
287.25	3.464431	0.032887143	327.7	7.423271	0.002430476	287.25	0.443672341	0
287.35	3.451491	0.190724857	327.8	7.42904	0.00199064	287.35	0.456711533	0
287.45	3.444915	0.335453143	327.9	7.439202	0.001974656	287.45	0.46770756	0
287.55	3.478973	0.446984286	328	7.442337	0.002030483	287.55	0.478432352	0
287.65	3.514544	0.496665143	328.1	7.45271	0.002035208	287.65	0.485103057	0
287.75	3.553295	0.503353143	328.2	7.452429	0.001875828	287.75	0.489616932	0
287.85	3.614166	0.424213714	328.3	7.462663	0.00209947	287.85	0.496541065	0
287.95	3.668938	0.246993714	328.4	7.47193	0.001336839	287.95	0.502174278	0
288.05	3.721828	0.059122286	328.5	7.47373	0.001680869	288.05	0.50644323	0
288.15	3.754817	-0.103207143	328.6	7.479526	0.002048585	288.15	0.508441075	0
288.25	3.755276	-0.166370286	328.7	7.488343	0.002002805	288.25	0.507788539	0
288.35	3.728661	-0.144691714	328.8	7.481196	0.002314984	288.35	0.505442165	0
288.45	3.706132	-0.065244571	328.9	7.502829	0.002769048	288.45	0.504728907	0
288.55	3.684117	0.010364857	329	7.506445	0.002142481	288.55	0.505816846	0
288.65	3.685559	0.095041429	329.1	7.508594	0.002405567	288.65	0.506601731	0
288.75	3.684256	0.151524	329.2	7.522335	0.002343224	288.75	0.506931783	0
288.85	3.695827	0.211126571	329.3	7.53025	0.002140508	288.85	0.506151827	0
288.95	3.706622	0.249200286	329.4	7.53314	0.002319365	288.95	0.507881878	0
289.05	3.735694	0.278953714	329.5	7.54329	0.001849562	289.05	0.511681357	0
289.15	3.758604	0.283854286	329.6	7.547221	0.001808036	289.15	0.514350791	0
289.25	3.788564	0.283791714	329.7	7.557421	0.002028519	289.25	0.516982842	0
289.35	3.81652	0.271811714	329.8	7.566146	0.002000569	289.35	0.520240756	0
289.45	3.847402	0.243003429	329.9	7.558256	0.001971172	289.45	0.522068489	0
289.55	3.875522	0.202746	330	7.574876	0.00203242	289.55	0.525153212	0
289.65	3.898907	0.140524857	330.1	7.58315	0.001902492	289.65	0.52466326	0
289.75	3.923776	0.043876286	330.2	7.588101	0.0024745	289.75	0.525685363	0
289.85	3.936121	-0.060915429	330.3	7.590141	0.002875135	289.85	0.524109773	0
289.95	3.947991	-0.147178857	330.4	7.593017	0.003316681	289.95	0.521991728	0
290.05	3.94197	-0.242386	330.5	7.610587	0.003235828	290.05	0.51808576	0
290.15	3.91633	-0.306049428	330.6	7.623762	0.002616348	290.15	0.512168603	0
290.25	3.894214	-0.341729428	330.7	7.627946	0.001853083	290.25	0.509491405	0
290.35	3.87049	-0.359150857	330.8	7.639837	0.001591046	290.35	0.506972212	0
290.45	3.825632	-0.330006286	330.9	7.646132	0.001519742	290.45	0.504537449	0
290.55	3.786899	-0.246714286	331	7.6526	0.001850594	290.55	0.503426435	0
290.65	3.75048	-0.115801429	331.1	7.648658	0.002166375	290.65	0.506219699	0
290.75	3.722561	0.106716286	331.2	7.656517	0.002890956	290.75	0.506533184	0
290.85	3.708612	0.376747429	331.3	7.667976	0.00285563	290.85	0.512314729	0
290.95	3.705488	0.609223143	331.4	7.676227	0.003045919	290.95	0.519133832	0
291.05	3.735623	0.674923714	331.5	7.681637	0.002707546	291.05	0.532709998	0
291.15	3.817969	0.457451714	331.6	7.695817	0.002714506	291.15	0.554242377	0
291.25	3.914643	0.001263143	331.7	7.701831	0.002318542	291.25	0.583109378	0
291.35	3.993106	-0.472292286	331.8	7.717083	0.001995872	291.35	0.610276925	0
291.45	4.00411	-0.783447429	331.9	7.713585	0.001540406	291.45	0.628505916	0
291.55	3.928462	-0.825712	332	7.727908	0.00205646	291.55	0.638204906	0
291.65	3.808361	-0.635565714	332.1	7.732103	0.002022962	291.65	0.641858199	0
291.75	3.710015	-0.362728571	332.2	7.734057	0.00246639	291.75	0.64349599	0
291.85	3.64517	-0.152257429	332.3	7.737999	0.00296169	291.85	0.645622195	0
291.95	3.615756	-0.028389429	332.4	7.752581	0.002645646	291.95	0.652609703	0
292.05	3.612098	0.010349714	332.5	7.759534	0.001689938	292.05	0.666779147	0
292.15	3.619084	0.000202286	332.6	7.7684	0.00170317	292.15	0.677249402	0
292.25	3.619818	-0.038566286	332.7	7.77987	0.001936226	292.25	0.688468636	0
292.35	3.621463	-0.082276571	332.8	7.778313	0.002299344	292.35	0.697535958	0
292.45	3.617235	-0.141051143	332.9	7.776362	0.002927559	292.45	0.704419639	0
292.55	3.61302	-0.193573714	333	7.792703	0.003253532	292.55	0.70787843	0
292.65	3.597012	-0.25434	333.1	7.803875	0.00267603	292.65	0.707228174	0
292.75	3.577738	-0.286013143	333.2	7.812073	0.002445519	292.75	0.704530019	0
292.85	3.549627	-0.305148857	333.3	7.819342	0.002635283	292.85	0.699932878	0
292.95	3.523624	-0.308712286	333.4	7.830632	0.002392208	292.95	0.694781093	0
293.05	3.484637	-0.298236857	333.5	7.834327	0.002403676	293.05	0.690678829	0
293.15	3.457864	-0.269207429	333.6	7.842303	0.002215975	293.15	0.687722653	0
293.25	3.426989	-0.253206571	333.7	7.855789	0.002299969	293.25	0.680939553	0
293.35	3.396864	-0.229222571	333.8	7.855513	0.002354157	293.35	0.67566072	0
293.45	3.373697	-0.204776572	333.9	7.868337	0.002926455	293.45	0.672104749	0
293.55	3.352717	-0.176349143	334	7.867728	0.003226605	293.55	0.66484765	0
293.65	3.329816	-0.141988	334.1	7.883397	0.003278115	293.65	0.661425162	0
293.75	3.310958	-0.107587429	334.2	7.8912	0.002669396	293.75	0.655729387	0
293.85	3.295744	-0.078667429	334.3	7.903327	0.002313038	293.85	0.652523081	0
293.95	3.288208	-0.059454286	334.4	7.916715	0.002137204	293.95	0.650190032	0
294.05	3.281333	-0.047410857	334.5	7.917748	0.0025819	294.05	0.649033126	0
294.15	3.273787	-0.029174	334.6	7.923776	0.002964252	294.15	0.646708466	0
294.25	3.27044	-0.013432571	334.7	7.929835	0.003209743	294.25	0.647355375	0
294.35	3.266296	-0.004282286	334.8	7.941475	0.003418885	294.35	0.645501562	0
294.45	3.264712	0.002970571	334.9	7.958319	0.002965121	294.45	0.647544084	0
294.55	3.267185	0.005027429	335	7.960195	0.000594291	294.55	0.646811195	0
294.65	3.266654	0.001099714				294.65	0.648793785	0
294.75	3.266733	0.000538571				294.75	0.648662607	0
294.85	3.267269	-0.000305714				294.85	0.649761207	0
294.95	3.268165	0.000226571				294.95	0.650614668	0
295.05	3.266941	-0.000686571				295.05	0.650356239	0
295.15	3.266727	0.002489143				295.15	0.650538457	0
295.25	3.267089	0.006649714				295.25	0.653026637	0
295.35	3.268116	0.017251429		170402_1701_Is.xlsx		295.35	0.652132816	0
295.45	3.266907	0.021527429	Pe170402_1701_Is	Ab170402_1701_Is	De170402_1701_Is	295.45	0.653783477	0
295.55	3.26837	0.031536857	270.57	39.527209	-0.028136176	295.55	0.652652599	0
295.65	3.270855	0.031094286	270.67	39.559825	-0.025015961	295.65	0.655393834	0
295.75	3.277229	0.036422571	270.77	39.436085	-0.025212531	295.75	0.656374701	0
295.85	3.276495	0.039959143	270.87	39.248858	-0.013982001	295.85	0.657288744	0
295.95	3.282833	0.043624	270.97	39.238605	-0.009329631	295.95	0.658213582	0
296.05	3.283096	0.039148	271.07	39.204611	-0.009793415	296.05	0.659976368	0
296.15	3.291563	0.035003143	271.17	39.143641	-0.005182806	296.15	0.661056513	0
296.25	3.296107	0.023155429	271.27	39.197055	0.000769203	296.25	0.662453244	0
296.35	3.297374	0.018803429	271.37	39.079826	-0.000596047	296.35	0.662862425	0
296.45	3.300761	0.018548	271.47	39.086389	0.007342104	296.45	0.664214803	0
296.55	3.301826	0.011505143	271.57	39.147884	0.005708473	296.55	0.66522413	0
296.65	3.303663	0.009135714	271.67	39.188828	0.000956939	296.65	0.66610084	0
296.75	3.305283	-0.000817714	271.77	39.106184	0.001614018	296.75	0.667818125	0
296.85	3.307277	-0.012478857	271.87	39.221998	0.010817567	296.85	0.667314959	0
296.95	3.30522	-0.021433714	271.97	39.184589	0.007146357	296.95	0.668134511	0
297.05	3.306888	-0.027692286	272.07	39.14841	0.02001184	297.05	0.668535205	0
297.15	3.302539	-0.031936571	272.17	39.206639	0.024568468	297.15	0.669856858	0
297.25	3.299057	-0.026595143	272.27	39.36167	0.022815255	297.25	0.667774342	0
297.35	3.296841	-0.025698571	272.37	39.262016	0.021914712	297.35	0.668566878	0
297.45	3.29256	-0.027835714	272.47	39.527619	0.023872389	297.45	0.667373519	0
297.55	3.290963	-0.027171429	272.57	39.51864	0.014541898	297.55	0.66773141	0
297.65	3.289635	-0.031799429	272.67	39.563483	0.016885303	297.65	0.667943074	0
297.75	3.285711	-0.036406857	272.77	39.666833	0.016615401	297.75	0.666590047	0
297.85	3.281731	-0.025641714	272.87	39.697025	0.01315594	297.85	0.666268673	0
297.95	3.279864	-0.019483714	272.97	39.721249	0.008341592	297.95	0.66630357	0
298.05	3.275362	-0.011533714	273.07	39.791055	0.003251794	298.05	0.665712753	0
298.15	3.270733	-0.002143714	273.17	39.851254	0.00126768	298.15	0.665317548	0
298.25	3.275261	0.001127714	273.27	39.85104	-0.003054934	298.25	0.666428806	0
298.35	3.27178	0.000421143	273.37	39.791434	-0.001499241	298.35	0.666291276	0
298.45	3.273034	0.007552571	273.47	39.792919	-0.00189632	298.45	0.666453545	0
298.55	3.273177	0.010793143	273.57	39.865989	-0.004989639	298.55	0.665951244	0
298.65	3.272522	0.016509143	273.67	39.774483	-0.005416097	298.65	0.666051332	0
298.75	3.275082	0.022393143	273.77	39.813468	-0.001736714	298.75	0.666429132	0
298.85	3.275969	0.024542286	273.87	39.755503	-0.004904577	298.85	0.665939669	0
298.95	3.278402	0.03074	273.97	39.741158	-0.002785629	298.95	0.666083695	0
299.05	3.281028	0.033236571	274.07	39.777898	-0.001849227	299.05	0.667464661	0
299.15	3.284143	0.038032571	274.17	39.760318	-0.003740931	299.15	0.666915023	0
299.25	3.286832	0.042376571	274.27	39.694855	0.001776375	299.25	0.667544315	0
299.35	3.291806	0.047602	274.37	39.725247	0.003581795	299.35	0.66734554	0
299.45	3.294663	0.048480571	274.47	39.744979	0.00205741	299.45	0.668384492	0
299.55	3.300344	0.050138857	274.57	39.69836	0.002389873	299.55	0.669436221	0
299.65	3.305128	0.051226857	274.67	39.793521	-0.000848218	299.65	0.669330113	0
299.75	3.311024	0.051596	274.77	39.742361	-0.005720384	299.75	0.670448093	0
299.85	3.314969	0.053189429	274.87	39.753248	-0.005755375	299.85	0.670516458	0
299.95	3.319806	0.057593143	274.97	39.775087	-0.007055023	299.95	0.671528113	0
300.05	3.326607	0.0639	275.07	39.6885	-0.005931581	300.05	0.672133201	0
300.15	3.330928	0.067986	275.17	39.695067	-0.005232479	300.15	0.673256136	0
300.25	3.337321	0.073822571	275.27	39.667411	-0.007513476	300.25	0.673435281	0
300.35	3.343911	0.076678286	275.37	39.660646	-0.007907061	300.35	0.674620637	0
300.45	3.352875	0.077815143	275.47	39.666261	-0.009640534	300.45	0.676678641	0
300.55	3.359711	0.076687429	275.57	39.591515	-0.009247484	300.55	0.677244209	0
300.65	3.367377	0.076945714	275.67	39.573457	-0.003833577	300.65	0.678760227	0
300.75	3.375549	0.077716571	275.77	39.559952	0.000450868	300.75	0.679050875	0
300.85	3.383244	0.077880571	275.87	39.515017	-0.002165217	300.85	0.680772237	0
300.95	3.390802	0.078847714	275.97	39.51052	-0.001470731	300.95	0.681285046	0
301.05	3.397979	0.084299714	276.07	39.553554	-0.005170759	301.05	0.681864363	0
301.15	3.406809	0.084209714	276.17	39.588158	-0.008453925	301.15	0.681944317	0
301.25	3.414491	0.082412	276.27	39.459616	-0.009336129	301.25	0.682897381	0
301.35	3.422458	0.084075429	276.37	39.50614	-0.003123622	301.35	0.683243996	0
301.45	3.433588	0.088505714	276.47	39.450419	-0.001213319	301.45	0.684208198	0
301.55	3.439265	0.091610286	276.57	39.440087	-0.001319035	301.55	0.685169875	0
301.65	3.447407	0.104128286	276.67	39.40472	-0.000314623	301.65	0.685406112	0
301.75	3.457239	0.110070857	276.77	39.453512	-0.00126872	301.75	0.68649474	0
301.85	3.468593	0.116009714	276.87	39.484547	-0.00308425	301.85	0.687247205	0
301.95	3.478152	0.118061429	276.97	39.384838	-0.005471218	301.95	0.688889752	0
302.05	3.491437	0.122696571	277.07	39.438857	-0.000353678	302.05	0.691211879	0
302.15	3.502026	0.120335429	277.17	39.40542	-0.004419306	302.15	0.690801266	0
302.25	3.515729	0.117879429	277.27	39.422032	-0.005281227	302.25	0.692824243	0
302.35	3.526572	0.11442	277.37	39.348021	0.000946404	302.35	0.692128385	0
302.45	3.540218	0.114136286	277.47	39.428202	0.000626929	302.45	0.694433536	0
302.55	3.550588	0.111718571	277.57	39.342337	-0.005116951	302.55	0.694709907	0
302.65	3.560897	0.112630571	277.67	39.320502	-0.006083819	302.65	0.695035651	0
302.75	3.573154	0.108781143	277.77	39.476629	-0.012502799	302.75	0.696109824	0
302.85	3.584644	0.103484857	277.87	39.337185	-0.013754132	302.85	0.696773647	0
302.95	3.595536	0.097810572	277.97	39.286999	-0.008124485	302.95	0.698127492	0
303.05	3.606348	0.088546286	278.07	39.255894	-0.009931498	303.05	0.698228885	0
303.15	3.614949	0.083557429	278.17	39.186707	-0.010872489	303.15	0.69853601	0
303.25	3.625248	0.079020571	278.27	39.269213	-0.012394928	303.25	0.697997049	0
303.35	3.633564	0.074138	278.37	39.182168	-0.012737365	303.35	0.698062098	0
303.45	3.639129	0.074030857	278.47	39.095278	-0.008524043	303.45	0.698166701	0
303.55	3.648667	0.067736286	278.57	39.087912	-0.008640548	303.55	0.696487409	0
303.65	3.655099	0.059128857	278.67	39.038976	-0.005194899	303.65	0.696493635	0
303.75	3.662316	0.052444571	278.77	39.075145	-0.00569944	303.75	0.695762824	0
303.85	3.670187	0.049154286	278.87	39.01568	-0.006874862	303.85	0.695517947	0
303.95	3.672189	0.049272571	278.97	38.940454	-0.006081502	303.95	0.693800778	0
304.05	3.678229	0.056876	279.07	39.044127	-0.009347407	304.05	0.693462085	0
304.15	3.681862	0.060808857	279.17	38.946692	-0.015024491	304.15	0.692087259	0
304.25	3.688511	0.066807429	279.27	38.94389	-0.012862949	304.25	0.690774697	0
304.35	3.694158	0.071019143	279.37	38.898723	-0.017050566	304.35	0.690525476	0
304.45	3.701115	0.075008571	279.47	38.821708	-0.016350658	304.45	0.689922155	0
304.55	3.708114	0.078092571	279.57	38.796156	-0.018125006	304.55	0.688925638	0
304.65	3.715474	0.082759714	279.67	38.766504	-0.022264544	304.65	0.687732983	0
304.75	3.724035	0.08409	279.77	38.651567	-0.022592853	304.75	0.687992319	0
304.85	3.73144	0.088290857	279.87	38.645439	-0.020946514	304.85	0.685530023	0
304.95	3.740072	0.093260571	279.97	38.534619	-0.019149276	304.95	0.684923996	0
305.05	3.749806	0.100072	280.07	38.444535	-0.020497763	305.05	0.684205244	0
305.15	3.757148	0.108600571	280.17	38.413655	-0.022952287	305.15	0.683827382	0
305.25	3.768467	0.118359428	280.27	38.345801	-0.026298466	305.25	0.683976496	0
305.35	3.778217	0.123472	280.37	38.341766	-0.032619839	305.35	0.683694532	0
305.45	3.790812	0.129517429	280.47	38.156914	-0.035679289	305.45	0.683394405	0
305.55	3.803678	0.137990571	280.57	38.092212	-0.037798572	305.55	0.684760961	0
305.65	3.816354	0.138667714	280.67	38.021664	-0.043429586	305.65	0.683284676	0
305.75	3.829442	0.145073143	280.77	37.830005	-0.047777597	305.75	0.684079228	0
305.85	3.843166	0.150620286	280.87	37.763619	-0.048002859	305.85	0.683994856	0
305.95	3.861095	0.149140572	280.97	37.55717	-0.051721018	305.95	0.684355549	0
306.05	3.871156	0.144865143	281.07	37.424526	-0.054036427	306.05	0.684283986	0
306.15	3.889291	0.146647714	281.17	37.250504	-0.059559354	306.15	0.684661405	0
306.25	3.905189	0.138060857	281.27	37.103688	-0.063115679	306.25	0.685541583	0
306.35	3.917481	0.135537714	281.37	36.927638	-0.070979856	306.35	0.685936903	0
306.45	3.931526	0.134083714	281.47	36.690628	-0.070656363	306.45	0.685388465	0
306.55	3.94601	0.127526571	281.57	36.479584	-0.073282794	306.55	0.686319185	0
306.65	3.958632	0.118421429	281.67	36.277707	-0.081559318	306.65	0.685825957	0
306.75	3.972478	0.109670571	281.77	35.96742	-0.097397642	306.75	0.686031662	0
306.85	3.984244	0.098218286	281.87	35.840651	-0.121138456	306.85	0.685850129	0
306.95	3.995085	0.089074286	281.97	35.516722	-0.158339769	306.95	0.686116997	0
307.05	4.00468	0.076341714	282.07	35.15932	-0.193515159	307.05	0.685188715	0
307.15	4.013912	0.061154286	282.17	34.675166	-0.228152756	307.15	0.6838157	0
307.25	4.021511	0.049609429	282.27	34.061406	-0.256654091	307.25	0.683276797	0
307.35	4.028894	0.042717143	282.37	33.311852	-0.277280252	307.35	0.68212369	0
307.45	4.032476	0.03049	282.47	32.471868	-0.27853669	307.45	0.680632157	0
307.55	4.034873	0.021749429	282.57	31.589739	-0.267848046	307.55	0.678425687	0
307.65	4.039905	0.012513429	282.67	30.654901	-0.245552076	307.65	0.677159364	0
307.75	4.044327	-0.003388571	282.77	29.704966	-0.22045643	307.75	0.675986017	0
307.85	4.04212	-0.013763714	282.87	29.004161	-0.208571338	307.85	0.674708287	0
307.95	4.042468	-0.018295143	282.97	28.294588	-0.217812359	307.95	0.671179307	0
308.05	4.042536	-0.026686286	283.07	27.720146	-0.250314353	308.05	0.669337148	0
308.15	4.038538	-0.038316	283.17	27.116302	-0.302320234	308.15	0.665998558	0
308.25	4.036828	-0.046830571	283.27	26.343788	-0.359466916	308.25	0.664092329	0
308.35	4.033497	-0.058918571	283.37	25.48243	-0.414136463	308.35	0.661750715	0
308.45	4.029553	-0.070333143	283.47	24.260547	-0.466427353	308.45	0.658602872	0
308.55	4.021772	-0.076814571	283.57	22.925528	-0.499184369	308.55	0.655536796	0
308.65	4.015579	-0.078813714	283.67	21.468527	-0.506533614	308.65	0.653324021	0
308.75	4.007892	-0.086536286	283.77	19.867998	-0.494747866	308.75	0.650829814	0
308.85	3.998499	-0.091899143	283.87	18.102757	-0.459477819	308.85	0.647057196	0
308.95	3.991284	-0.099884572	283.97	16.443884	-0.404171323	308.95	0.643341463	0
309.05	3.983058	-0.106370857	284.07	15.100535	-0.351126763	309.05	0.640131155	0
309.15	3.971347	-0.113820857	284.17	13.728381	-0.307345091	309.15	0.636143268	0
309.25	3.961499	-0.115542571	284.27	12.608254	-0.26428438	309.25	0.633296421	0
309.35	3.948793	-0.122257143	284.37	11.747629	-0.239289626	309.35	0.630073422	0
309.45	3.939353	-0.123200571	284.47	10.920837	-0.223070199	309.45	0.626300184	0
309.55	3.925121	-0.125242571	284.57	10.16581	-0.198282261	309.55	0.622631851	0
309.65	3.914182	-0.129183429	284.67	9.519338	-0.162808176	309.65	0.619071253	0
309.75	3.899532	-0.132156857	284.77	8.808673	-0.113131761	309.75	0.615110634	0
309.85	3.888633	-0.137244857	284.87	8.21506	-0.049032171	309.85	0.611515953	0
309.95	3.876506	-0.143834857	284.97	7.851995	0.024107083	309.95	0.608712338	0
310.05	3.859478	-0.143423714	285.07	7.687381	0.105801967	310.05	0.604407699	0
310.15	3.84813	-0.142255429	285.17	7.764864	0.18867345	310.15	0.602227855	0
310.25	3.831168	-0.142431143	285.27	8.028254	0.265821074	310.25	0.59690604	0
310.35	3.817421	-0.142865429	285.37	8.6265	0.31717595	310.35	0.593629381	0
310.45	3.804736	-0.145503429	285.47	9.573742	0.331605082	310.45	0.590455986	0
310.55	3.788685	-0.143296571	285.57	10.651505	0.306011801	310.55	0.587124675	0
310.65	3.776455	-0.139788571	285.67	11.875289	0.249593031	310.65	0.58353225	0
310.75	3.758952	-0.144292	285.77	12.872036	0.174448963	310.75	0.580139887	0
310.85	3.745485	-0.143272571	285.87	13.730214	0.098330841	310.85	0.575632195	0
310.95	3.733849	-0.143764572	285.97	14.289082	0.025412704	310.95	0.572777166	0
311.05	3.71909	-0.146144286	286.07	14.546828	-0.034809964	311.05	0.56836168	0
311.15	3.701695	-0.143521714	286.17	14.613423	-0.08452462	311.15	0.565375345	0
311.25	3.687887	-0.140288286	286.27	14.463369	-0.136729171	311.25	0.561894636	0
311.35	3.675906	-0.140778571	286.37	14.173865	-0.193523251	311.35	0.559283515	0
311.45	3.66022	-0.140440286	286.47	13.773678	-0.24491291	311.45	0.555958238	0
311.55	3.645906	-0.135800286	286.57	13.240843	-0.28116485	311.55	0.553362706	0
311.65	3.631819	-0.133224	286.67	12.405684	-0.292550777	311.65	0.549273099	0
311.75	3.618657	-0.131999714	286.77	11.354579	-0.269928572	311.75	0.546730224	0
311.85	3.605353	-0.128636286	286.87	10.380538	-0.226631937	311.85	0.543148592	0
311.95	3.592124	-0.124042	286.97	9.487208	-0.17808368	311.95	0.540465344	0
312.05	3.579127	-0.116237429	287.07	8.722269	-0.131185771	312.05	0.537681998	0
312.15	3.565783	-0.108665143	287.17	8.199149	-0.090559446	312.15	0.534235316	0
312.25	3.554953	-0.100408	287.27	7.808535	-0.059497399	312.25	0.53217206	0
312.35	3.543495	-0.095049429	287.37	7.557267	-0.034277102	312.35	0.530052771	0
312.45	3.534303	-0.090412	287.47	7.365532	-0.015787584	312.45	0.527199302	0
312.55	3.524241	-0.08959	287.57	7.271609	-0.002385438	312.55	0.525290548	0
312.65	3.515763	-0.083586571	287.67	7.244943	0.005354595	312.65	0.522919426	0
312.75	3.50707	-0.078748	287.77	7.257296	0.009073477	312.75	0.521305309	0
312.85	3.498242	-0.074199714	287.87	7.278685	0.009521368	312.85	0.520077111	0
312.95	3.488928	-0.068275714	287.97	7.306105	0.007199813	312.95	0.516703309	0
313.05	3.483597	-0.064221429	288.07	7.348954	0.002517782	313.05	0.515721175	0
313.15	3.476586	-0.064257714	288.17	7.38496	-0.004272317	313.15	0.514384051	0
313.25	3.46919	-0.057417714	288.27	7.395354	-0.008320286	313.25	0.512485783	0
313.35	3.463694	-0.055266571	288.37	7.377028	-0.009080094	313.35	0.510633963	0
313.45	3.457394	-0.052191143	288.47	7.342817	-0.005518319	313.45	0.509063223	0
313.55	3.451231	-0.049937714	288.57	7.2835	-0.001588114	313.55	0.507235075	0
313.65	3.448429	-0.048351143	288.67	7.275062	0.001720331	313.65	0.506484337	0
313.75	3.440895	-0.049108857	288.77	7.267755	0.002331819	313.75	0.505478387	0
313.85	3.43762	-0.041807429	288.87	7.301815	0.002913711	313.85	0.503768201	0
313.95	3.432111	-0.041132857	288.97	7.298197	0.002425407	313.95	0.50307294	0
314.05	3.427831	-0.035332	289.07	7.300821	0.004373191	314.05	0.501327677	0
314.15	3.422993	-0.036104	289.17	7.307472	0.005330103	314.15	0.500255536	0
314.25	3.421262	-0.035064571	289.27	7.32822	0.007305176	314.25	0.500289315	0
314.35	3.416304	-0.036006857	289.37	7.336065	0.008827533	314.35	0.498291796	0
314.45	3.414641	-0.033555143	289.47	7.369535	0.010910286	314.45	0.49769796	0
314.55	3.408561	-0.033662857	289.57	7.379793	0.012605691	314.55	0.496023227	0
314.65	3.406401	-0.028692286	289.67	7.431256	0.014362443	314.65	0.495256723	0
314.75	3.403215	-0.028178857	289.77	7.464115	0.014151943	314.75	0.494341362	0
314.85	3.400103	-0.024743714	289.87	7.510108	0.012226805	314.85	0.493057382	0
314.95	3.396789	-0.022979714	289.97	7.563321	0.00814551	314.95	0.492263862	0
315.05	3.394866	-0.019491143	290.07	7.608721	0.001537201	315.05	0.491846899	0
315.15	3.392348	-0.01962	290.17	7.646564	-0.005733879	315.15	0.491638795	0
315.25	3.390932	-0.021083429	290.27	7.643336	-0.014519253	315.25	0.490582536	0
315.35	3.388035	-0.022946857	290.37	7.634521	-0.019989864	315.35	0.489602768	0
315.45	3.387527	-0.022534571	290.47	7.582454	-0.025265652	315.45	0.489151748	0
315.55	3.384604	-0.02238	290.57	7.522249	-0.028354926	315.55	0.48842598	0
315.65	3.381488	-0.019089714	290.67	7.408799	-0.031424088	315.65	0.487687699	0
315.75	3.379382	-0.015129714	290.77	7.349096	-0.033595523	315.75	0.487531694	0
315.85	3.377771	-0.017095429	290.87	7.238933	-0.03941517	315.85	0.485802963	0
315.95	3.376382	-0.015508286	290.97	7.137828	-0.044135622	315.95	0.485311083	0
316.05	3.374627	-0.011030286	291.07	7.012489	-0.049041521	316.05	0.485401535	0
316.15	3.374028	-0.011824571	291.17	6.888627	-0.054384648	316.15	0.484517886	0
316.25	3.370012	-0.011084571	291.27	6.713394	-0.059939941	316.25	0.48328257	0
316.35	3.370857	-0.010298571	291.37	6.543105	-0.061407694	316.35	0.483333118	0
316.45	3.371726	-0.012524857	291.47	6.370839	-0.059049681	316.45	0.482810368	0
316.55	3.367562	-0.013014571	291.57	6.155487	-0.052933766	316.55	0.481935239	0
316.65	3.367565	-0.005358857	291.67	5.933337	-0.04515867	316.65	0.482009685	0
316.75	3.365611	-0.005173143	291.77	5.765405	-0.037088754	316.75	0.481674779	0
316.85	3.365758	-0.002699714	291.87	5.64598	-0.032293069	316.85	0.480809384	0
316.95	3.364089	-0.001723429	291.97	5.540457	-0.028894449	316.95	0.480188125	0
317.05	3.365867	-0.000333143	292.07	5.417233	-0.025246364	317.05	0.479812373	0
317.15	3.364124	0.000678571	292.17	5.343798	-0.020440108	317.15	0.47946596	0
317.25	3.364346	0.004806571	292.27	5.257782	-0.016352396	317.25	0.479652234	0
317.35	3.364746	0.006729143	292.37	5.191794	-0.011279152	317.35	0.478528314	0
317.45	3.364484	0.008277143	292.47	5.135057	-0.007155752	317.45	0.478887297	0
317.55	3.366046	0.010064	292.57	5.104012	-0.003830889	317.55	0.47857299	0
317.65	3.366521	0.011092857	292.67	5.08607	-0.003115585	317.65	0.47867394	0
317.75	3.367679	0.016251429	292.77	5.078191	-0.003521579	317.75	0.478664019	0
317.85	3.368528	0.019592286	292.87	5.071382	-0.003473518	317.85	0.47920569	0
317.95	3.369808	0.021485429	292.97	5.07156	-0.003197506	317.95	0.478168519	0
318.05	3.371669	0.024401429	293.07	5.045235	-0.002790897	318.05	0.478224264	0
318.15	3.375247	0.025725714	293.17	5.027992	-0.000384144	318.15	0.478907818	0
318.25	3.37699	0.024048	293.27	5.032736	0.000488684	318.25	0.478923611	0
318.35	3.378543	0.028273714	293.37	5.02747	0.001144368	318.35	0.479307542	0
318.45	3.382416	0.032107429	293.47	5.0196	0.00178301	318.45	0.47973	0
318.55	3.385065	0.035711143	293.57	5.042835	0.002057211	318.55	0.479513956	0
318.65	3.386461	0.041477143	293.67	5.034305	0.001221338	318.65	0.479680519	0
318.75	3.391501	0.044111714	293.77	5.049275	0.001498019	318.75	0.479727539	0
318.85	3.395288	0.043988286	293.87	5.05077	0.000420258	318.85	0.480322115	0
318.95	3.400272	0.046626571	293.97	5.057303	0.00033669	318.95	0.480564692	0
319.05	3.405055	0.045811429	294.07	5.055725	-0.000680946	319.05	0.481493349	0
319.15	3.40821	0.048901429	294.17	5.06223	-0.000688621	319.15	0.482267639	0
319.25	3.413583	0.049633429	294.27	5.052001	-0.001421719	319.25	0.482718572	0
319.35	3.419309	0.048104571	294.37	5.06009	-0.001315288	319.35	0.483454115	0
319.45	3.422713	0.048414	294.47	5.041683	-0.001732034	319.45	0.483681072	0
319.55	3.429439	0.052674	294.57	5.051219	-0.001445514	319.55	0.484009274	0
319.65	3.432759	0.054507429	294.67	5.034965	-0.001652195	319.65	0.48393629	0
319.75	3.437841	0.062384857	294.77	5.036105	-0.001000674	319.75	0.484904772	0
319.85	3.443458	0.062766571	294.87	5.028415	-0.001683122	319.85	0.485504685	0
319.95	3.450157	0.059701429	294.97	5.023196	-0.001333028	319.95	0.486356077	0
320.05	3.456032	0.058401714	295.07	5.02331	-0.001679719	320.05	0.486726338	0
320.15	3.464174	0.057711143	295.17	5.021574	-0.001293756	320.15	0.487216484	0
320.25	3.468173	0.055458	295.27	5.002995	-0.00139863	320.25	0.488187796	0
320.35	3.472811	0.060553	295.37	5.011427	-0.000920699	320.35	0.488234085	0
320.45	3.480171	0.065465	295.47	4.996925	-0.001466015	320.45	0.4898728	0
320.55	3.485904	0.05733	295.57	5.007825	-0.001030099	320.55	0.490066737	0
			295.67	4.990671	-0.001664495
			295.77	4.992924	-0.000991759
			295.87	4.984864	-0.001053197
			295.97	4.987489	-0.000751698
			296.07	4.974566	-0.000853975
			296.17	4.979246	-0.000779104
			296.27	4.975607	-0.001259208
			296.37	4.974447	-0.001641162
			296.47	4.969418	-0.001408849
			296.57	4.963479	-0.001311287
			296.67	4.959704	-0.00105565
			296.77	4.949376	-0.001496336
			296.87	4.956096	-0.001114228
			296.97	4.946938	-0.001451651
			297.07	4.946468	-0.00092565
			297.17	4.930216	-0.000800718
			297.27	4.940377	-0.000533776
			297.37	4.931206	-0.000722318
			297.47	4.933609	-0.00041022
			297.57	4.928573	-0.000549018
			297.67	4.925023	-0.000485896
			297.77	4.929133	-0.000679597
			297.87	4.925537	-0.000934981
			297.97	4.922477	-0.000932628
			298.07	4.920083	-0.00078859
			298.17	4.916048	-0.00040011
			298.27	4.914645	-0.000106612
			298.37	4.910435	0.000101489
			298.47	4.911121	0.000474745
			298.57	4.91504	0.000613842
			298.67	4.913318	0.000305934
			298.77	4.914374	0.000558911
			298.87	4.919318	0.000505926
			298.97	4.921907	0.000734392
			299.07	4.915658	0.000791061
			299.17	4.92438	0.000864773
			299.27	4.923766	0.000754259
			299.37	4.932686	0.000817906
			299.47	4.929293	0.000830089
			299.57	4.930035	0.001031791
			299.67	4.937964	0.001076395
			299.77	4.938524	0.000722219
			299.87	4.943904	0.000924482
			299.97	4.943659	0.000889781
			300.07	4.949327	0.000783684
			300.17	4.94749	0.000732555
			300.27	4.955667	0.000738918
			300.37	4.956728	0.000864845
			300.47	4.9549	0.001026316
			300.57	4.960856	0.001333472
			300.67	4.96107	0.001441586
			300.77	4.970981	0.001971316
			300.87	4.969715	0.002076888
			300.97	4.977068	0.002518479
			301.07	4.983365	0.002605993
			301.17	4.995729	0.002335404
			301.27	5.000006	0.002153514
			301.37	5.00913	0.002202878
			301.47	5.018338	0.002290999
			301.57	5.01958	0.002188379
			301.67	5.029729	0.002050984
			301.77	5.036075	0.002227307
			301.87	5.047082	0.002367942
			301.97	5.048924	0.003040253
			302.07	5.051182	0.003462484
			302.17	5.069513	0.003663553
			302.27	5.074489	0.003448754
			302.37	5.095257	0.003528394
			302.47	5.097994	0.003298434
			302.57	5.110893	0.003369105
			302.67	5.12333	0.003284496
			302.77	5.133032	0.003258745
			302.87	5.144632	0.003708428
			302.97	5.150257	0.004014607
			303.07	5.164994	0.004074479
			303.17	5.175036	0.00445236
			303.27	5.193787	0.004579301
			303.37	5.205216	0.004561362
			303.47	5.212407	0.004721683
			303.57	5.238669	0.004823019
			303.67	5.247857	0.004304611
			303.77	5.263742	0.004503698
			303.87	5.276912	0.004706821
			303.97	5.292858	0.004711618
			304.07	5.304153	0.004661457
			304.17	5.319939	0.004846271
			304.27	5.339673	0.005031473
			304.37	5.349778	0.00490761
			304.47	5.36454	0.005719913
			304.57	5.382459	0.006087666
			304.67	5.402495	0.006288653
			304.77	5.412902	0.006148254
			304.87	5.443146	0.005947565
			304.97	5.460565	0.00521482
			305.07	5.480528	0.005291627
			305.17	5.494293	0.004940791
			305.27	5.509644	0.005532439
			305.37	5.526177	0.005671753
			305.47	5.547034	0.00584651
			305.57	5.554753	0.0061461
			305.67	5.585306	0.006363614
			305.77	5.597951	0.006132867
			305.87	5.618706	0.006279114
			305.97	5.641943	0.005876035
			306.07	5.657236	0.005873184
			306.17	5.680605	0.005818687
			306.27	5.696502	0.005805645
			306.37	5.711139	0.006029604
			306.47	5.736201	0.006116847
			306.57	5.749526	0.005704092
			306.67	5.772065	0.005849606
			306.77	5.790517	0.00601848
			306.87	5.809205	0.006149629
			306.97	5.822746	0.006334262
			307.07	5.844638	0.006429144
			307.17	5.869874	0.006324894
			307.27	5.885625	0.006190676
			307.37	5.906398	0.006223857
			307.47	5.924604	0.005574481
			307.57	5.947406	0.005784239
			307.67	5.965959	0.00579272
			307.77	5.982856	0.006262487
			307.87	5.990915	0.006470407
			307.97	6.022933	0.006453382
			308.07	6.039611	0.005960843
			308.17	6.063884	0.005948199
			308.27	6.078715	0.005473481
			308.37	6.095191	0.005135334
			308.47	6.118335	0.004998781
			308.57	6.135082	0.005189097
			308.67	6.146382	0.005702762
			308.77	6.158126	0.00632846
			308.87	6.179514	0.006285549
			308.97	6.20399	0.005549383
			309.07	6.222253	0.00522054
			309.17	6.24285	0.0050872
			309.27	6.255363	0.005140321
			309.37	6.267195	0.005445232
			309.47	6.28988	0.005672142
			309.57	6.30408	0.005196419
			309.67	6.322668	0.00510408
			309.77	6.339562	0.004372756
			309.87	6.359005	0.004559145
			309.97	6.368371	0.00463864
			310.07	6.385554	0.00489301
			310.17	6.389824	0.004624565
			310.27	6.418377	0.004763119
			310.37	6.430647	0.003959739
			310.47	6.443725	0.004581546
			310.57	6.452948	0.004929721
			310.67	6.471716	0.005626525
			310.77	6.479389	0.005272837
			310.87	6.506733	0.005123214
			310.97	6.518851	0.004218997
			311.07	6.543527	0.003863427
			311.17	6.547323	0.003110598
			311.27	6.563307	0.00371728
			311.37	6.572527	0.00362639
			311.47	6.583624	0.004122359
			311.57	6.588637	0.004236303
			311.67	6.612046	0.004179996
			311.77	6.618725	0.003933663
			311.87	6.637876	0.003865292
			311.97	6.646354	0.00321893
			312.07	6.656587	0.003431503
			312.17	6.674555	0.003221202
			312.27	6.680082	0.003165945
			312.37	6.685174	0.003228243
			312.47	6.703922	0.002633509
			312.57	6.709127	0.002694938
			312.67	6.723336	0.002843475
			312.77	6.727478	0.002578469
			312.87	6.726391	0.002795522
			312.97	6.752285	0.003066139
			313.07	6.754807	0.002647674
			313.17	6.758736	0.003245839
			313.27	6.769339	0.003273562
			313.37	6.783125	0.002515854
			313.47	6.791679	0.002304132
			313.57	6.804007	0.001910973
			313.67	6.80856	0.002039217
			313.77	6.807205	0.002344473
			313.87	6.823813	0.002064099
			313.97	6.822293	0.001945023
			314.07	6.837506	0.002213323
			314.17	6.842489	0.00220811
			314.27	6.838567	0.002554918
			314.37	6.856031	0.002768188
			314.47	6.86087	0.002501029
			314.57	6.871777	0.002499843
			314.67	6.878051	0.002090917
			314.77	6.884342	0.001523824
			314.87	6.895958	0.00138356
			314.97	6.900342	0.001384583
			315.07	6.902282	0.00171843
			315.17	6.900082	0.001993591
			315.27	6.912052	0.002047354
			315.37	6.919967	0.001297629
			315.47	6.925309	0.001701677
			315.57	6.929615	0.00205598
			315.67	6.933716	0.001853354
			315.77	6.931615	0.001953929
			315.87	6.952965	0.002127139
			315.97	6.95715	0.001499133
			316.07	6.952238	0.00187629
			316.17	6.963681	0.002147984
			316.27	6.973171	0.001509026
			316.37	6.97419	0.001010938
			316.47	6.983541	0.001269354
			316.57	6.987582	0.001355764
			316.67	6.986509	0.001878896
			316.77	6.98731	0.002154066
			316.87	7.000192	0.001737257
			316.97	7.005773	0.001654458
			317.07	7.014965	0.001325579
			317.17	7.016398	0.001246373
			317.27	7.014136	0.001225303
			317.37	7.031446	0.00108436
			317.47	7.025628	0.000173146
			317.57	7.033506	0.00089351
			317.67	7.033015	0.001096787
			317.77	7.03558	0.001233593
			317.87	7.029399	0.001234707
			317.97	7.047323	0.000960026
			318.07	7.050393	0.00013887
			318.17	7.047801	0.000462119
			318.27	7.051208	0.000782625
			318.37	7.0488	0.001212287
			318.47	7.050666	0.00142324
			318.57	7.059367	0.001471536
			318.67	7.059826	0.000985323
			318.77	7.06964	0.000448904
			318.87	7.068773	7.4309E-06
			318.97	7.075576	2.40758E-05
			319.07	7.071863	9.93352E-05
			319.17	7.067051	0.000879571
			319.27	7.07158	0.001604071
			319.37	7.072665	0.001466775
			319.47	7.076384	0.001333119
			319.57	7.085482	0.000950368
			319.67	7.093411	0.000721042
			319.77	7.089724	0.001063416
			319.87	7.092533	0.00119242
			319.97	7.093891	0.001292344
			320.07	7.100565	0.000751933
			320.17	7.110133	0.000487933
			320.27	7.104178	0.000468337
			320.37	7.113004	0.000754721
			320.47	7.104234	0.000952088
			320.57	7.113121	0.001216315
			320.67	7.11687	0.000700659
			320.77	7.116758	0.000910815
			320.87	7.125778	0.000599541
			320.97	7.123539	0.000633546
			321.07	7.122798	0.001211681
			321.17	7.13382	0.001451452
			321.27	7.125329	0.00114502
			321.37	7.136499	0.000867542
			321.47	7.143791	0.000592626
			321.57	7.146654	0.000295507
			321.67	7.144868	0.000388262
			321.77	7.138905	0.000952006
			321.87	7.152883	0.001244853
			321.97	7.147776	0.00107959
			322.07	7.150693	0.000931777
			322.17	7.159853	0.001045748
			322.27	7.161647	0.000732302
			322.37	7.166584	0.000711756
			322.47	7.158472	0.000444424
			322.57	7.173642	0.000580298
			322.67	7.17046	3.89195E-05
			322.77	7.172015	0.000615498
			322.87	7.168915	0.001059614
			322.97	7.17382	0.001498554
			323.07	7.173106	0.00174657
			323.17	7.182425	0.00192312
			323.27	7.187466	0.001207273
			323.37	7.191977	0.001079825
			323.47	7.200083	0.001187089
			323.57	7.204104	0.001230118
			323.67	7.197498	0.001426607
			323.77	7.20721	0.00152663
			323.87	7.215253	0.000985957
			323.97	7.218633	0.00036292
			324.07	7.221338	0.000362413
			324.17	7.222079	0.000498043
			324.27	7.22436	0.000880141
			324.37	7.219688	0.001155392
			324.47	7.227175	0.001633459
			324.57	7.23022	0.001770501
			324.67	7.236514	0.001621123
			324.77	7.239186	0.001241196
			324.87	7.247317	0.001269825
			324.97	7.255505	0.001424444
			325.07	7.253021	0.001518529
			325.17	7.254002	0.001651941
			325.27	7.263731	0.001952074
			325.37	7.273661	0.001609374
			325.47	7.27473	0.001427892
			325.57	7.275101	0.001729292
			325.67	7.290101	0.002086057
			325.77	7.289355	0.001636808
			325.87	7.293438	0.00193094
			325.97	7.302089	0.002102122
			326.07	7.313187	0.001555466
			326.17	7.31024	0.001275807
			326.27	7.319722	0.001487204
			326.37	7.329898	0.001462793
			326.47	7.324537	0.001127126
			326.57	7.330765	0.001249197
			326.67	7.337549	0.001118853
			326.77	7.346209	0.001445587
			326.87	7.340444	0.002001837
			326.97	7.344601	0.00258438
			327.07	7.35241	0.002522516
			327.17	7.36494	0.001836402
			327.27	7.374184	0.001410523
			327.37	7.377295	0.001367024
			327.47	7.383561	0.001432083
			327.57	7.381194	0.001610976
			327.67	7.390649	0.00197548
			327.77	7.396852	0.001539817
			327.87	7.399074	0.001625458
			327.97	7.40719	0.001774655
			328.07	7.414477	0.001941846
			328.17	7.412476	0.00203872
			328.27	7.423271	0.002430476
			328.37	7.42904	0.00199064
			328.47	7.439202	0.001974656
			328.57	7.442337	0.002030483
			328.67	7.45271	0.002035208
			328.77	7.452429	0.001875828
			328.87	7.462663	0.00209947
			328.97	7.47193	0.001336839
			329.07	7.47373	0.001680869
			329.17	7.479526	0.002048585
			329.27	7.488343	0.002002805
			329.37	7.481196	0.002314984
			329.47	7.502829	0.002769048
			329.57	7.506445	0.002142481
			329.67	7.508594	0.002405567
			329.77	7.522335	0.002343224
			329.87	7.53025	0.002140508
			329.97	7.53314	0.002319365
			330.07	7.54329	0.001849562
			330.17	7.547221	0.001808036
			330.27	7.557421	0.002028519
			330.37	7.566146	0.002000569
			330.47	7.558256	0.001971172
			330.57	7.574876	0.00203242
			330.67	7.58315	0.001902492
			330.77	7.588101	0.0024745
			330.87	7.590141	0.002875135
			330.97	7.593017	0.003316681
			331.07	7.610587	0.003235828
			331.17	7.623762	0.002616348
			331.27	7.627946	0.001853083
			331.37	7.639837	0.001591046
			331.47	7.646132	0.001519742
			331.57	7.6526	0.001850594
			331.67	7.648658	0.002166375
			331.77	7.656517	0.002890956
			331.87	7.667976	0.00285563
			331.97	7.676227	0.003045919
			332.07	7.681637	0.002707546
			332.17	7.695817	0.002714506
			332.27	7.701831	0.002318542
			332.37	7.717083	0.001995872
			332.47	7.713585	0.001540406
			332.57	7.727908	0.00205646
			332.67	7.732103	0.002022962
			332.77	7.734057	0.00246639
			332.87	7.737999	0.00296169
			332.97	7.752581	0.002645646
			333.07	7.759534	0.001689938
			333.17	7.7684	0.00170317
			333.27	7.77987	0.001936226
			333.37	7.778313	0.002299344
			333.47	7.776362	0.002927559
			333.57	7.792703	0.003253532
			333.67	7.803875	0.00267603
			333.77	7.812073	0.002445519
			333.87	7.819342	0.002635283
			333.97	7.830632	0.002392208
			334.07	7.834327	0.002403676
			334.17	7.842303	0.002215975
			334.27	7.855789	0.002299969
			334.37	7.855513	0.002354157
			334.47	7.868337	0.002926455
			334.57	7.867728	0.003226605
			334.67	7.883397	0.003278115
			334.77	7.8912	0.002669396
			334.87	7.903327	0.002313038
			334.97	7.916715	0.002137204
			335.07	7.917748	0.0025819
			335.17	7.923776	0.002964252
			335.27	7.929835	0.003209743
			335.37	7.941475	0.003418885
			335.47	7.958319	0.002965121
			335.57	7.960195	0.000594291

## Sheet: Check_191217_0344_Is
PE shift	0	PE shift	0	eV
	Offset	0	Offset	0	0	0	amps.
	Multiple	1	Multiple	1	1	1	times
Ie (mA)	Pe (eV; Ip)	Ip (pA/100mA)	Pe (eV; Is)	Is (pA/100mA)	Is/Ip	Calc. Is/Ip	Gap (mm)
102.119649	275	68.94522326	275	399.5160618	1441.45756	1441.458028	-2.41038E-09
102.105192	275.1	68.88330419	275.1	398.4286127	1436.170673	1436.171141	-2.42325E-09
102.089555	275.2	68.70697987	275.2	397.4250843	1436.289625	1436.290084	-2.38929E-09
102.074774	275.3	68.46807224	275.3	396.1168702	1436.82791	1436.828154	-2.43003E-09
102.054479	275.4	68.44792182	275.4	395.6588716	1434.334907	1434.335138	-2.44487E-09
102.047089	275.5	68.16635406	275.5	394.2485807	1435.92827	1435.92835	-2.42194E-09
102.028078	275.6	68.02445107	275.6	393.2227362	1434.420872	1434.421179	-2.45897E-09
102.01362	275.7	67.83905914	275.7	392.1825341	1434.65278	1434.653077	-2.44685E-09
101.999803	275.8	67.60165998	275.8	391.1339907	1437.047322	1437.047613	-2.43278E-09
101.984598	275.9	67.41734669	275.9	389.6532494	1433.97555	1433.975968	-2.42518E-09
101.969817	276	67.23201239	276	388.1910468	1431.068712	1431.069119	-2.44887E-09
101.954449	276.1	67.04178255	276.1	387.2219446	1432.032327	1432.032806	-2.42535E-09
101.934422	276.2	66.87441657	276.2	386.1858362	1431.513534	1431.5139	-2.38238E-09
101.921516	276.3	66.61971158	276.3	384.7748889	1431.963354	1431.963444	-2.42018E-09
101.907164	276.4	66.36204693	276.4	383.2400831	1431.611995	1431.612372	-2.39591E-09
101.888853	276.5	66.23903206	276.5	382.2054018	1429.164973	1429.16561	-2.42138E-09
101.875787	276.6	65.95528926	276.6	380.618802	1429.54882	1429.549222	-2.40407E-09
101.858917	276.7	65.77752049	276.7	379.4370796	1428.364293	1428.365069	-2.40551E-09
101.850992	276.8	65.61311646	276.8	377.9927838	1424.587303	1424.587359	-2.43792E-09
101.828662	276.9	65.25733393	276.9	376.3431557	1427.650578	1427.651012	-2.39347E-09
101.812866	277	65.07239468	277	374.745074	1423.56821	1423.568534	-2.377E-09
101.799052	277.1	64.80517127	277.1	373.3475828	1424.658774	1424.659218	-2.3869E-09
101.786572	277.2	64.6783841	277.2	372.2939014	1422.160772	1422.161307	-2.37883E-09
101.770776	277.3	64.4898001	277.3	371.1285448	1421.54202	1421.542447	-2.3969E-09
101.753104	277.4	64.30267719	277.4	369.7512756	1419.206953	1419.2075	-2.37351E-09
101.73843	277.5	63.89500998	277.5	367.6637235	1421.214151	1421.214706	-2.4048E-09
101.723174	277.6	63.82181901	277.6	366.4898423	1415.319507	1415.319964	-2.43602E-09
101.704536	277.7	63.6330124	277.7	364.9190239	1411.498034	1411.49787	-2.40121E-09
101.689651	277.8	63.15879676	277.8	362.9852167	1417.715049	1417.715407	-2.38004E-09
101.679791	277.9	62.9273225	277.9	361.2591021	1414.571306	1414.571848	-2.38849E-09
101.66405	278	62.71306327	278	359.7425048	1412.287219	1412.288087	-2.41035E-09
101.64595	278.1	62.33976858	278.1	358.2752682	1417.692558	1417.692614	-2.36838E-09
101.625929	278.2	62.14229048	278.2	356.5168885	1412.677563	1412.678341	-2.38999E-09
101.612806	278.3	61.80662898	278.3	354.363701	1410.838298	1410.838965	-2.34987E-09
101.596204	278.4	61.45060302	278.4	352.3766498	1411.279122	1411.27977	-2.35985E-09
101.579659	278.5	61.1234578	278.5	350.6663672	1412.63408	1412.634426	-2.34983E-09
101.566381	278.6	60.75892376	278.6	348.2892632	1410.28302	1410.283729	-2.35591E-09
101.548975	278.7	60.33971293	278.7	345.8408123	1409.90717	1409.907655	-2.34544E-09
101.535323	278.8	59.9723901	278.8	343.9551771	1411.738438	1411.738586	-2.37396E-09
101.515935	278.9	59.74971319	278.9	342.6308392	1411.342596	1411.343465	-2.34499E-09
101.505121	279	59.32592307	279	340.121756	1410.678362	1410.678875	-2.38851E-09
101.485838	279.1	58.95946782	279.1	337.8748274	1409.440856	1409.441213	-2.36438E-09
101.472665	279.2	58.49797086	279.2	335.2599441	1409.695255	1409.695689	-2.35578E-09
101.455052	279.3	58.24339827	279.3	333.7672135	1409.40587	1409.406158	-2.29876E-09
101.441021	279.4	57.97197171	279.4	331.8167509	1406.000232	1406.000382	-2.3439E-09
101.423828	279.5	57.63921669	279.5	329.7530833	1404.620783	1404.621118	-2.34697E-09
101.414568	279.6	57.19922802	279.6	327.4430948	1406.43056	1406.431433	-2.30849E-09
101.390953	279.7	56.86566532	279.7	325.1516928	1403.074901	1403.074977	-2.34877E-09
101.377351	279.8	56.52915512	279.8	323.3172861	1403.868084	1403.868252	-2.35176E-09
101.362894	279.9	56.19828692	279.9	321.0318758	1400.372981	1400.372951	-2.30782E-09
101.347417	280	55.86543957	280	319.0116824	1399.309906	1399.310035	-2.337E-09
101.336012	280.1	55.49589814	280.1	316.5467968	1396.116182	1396.115835	-2.33504E-09
101.319141	280.2	55.2593315	280.2	314.7257239	1391.848888	1391.849441	-2.33956E-09
101.302168	280.3	54.96102512	280.3	312.653822	1388.458243	1388.458224	-2.35202E-09
101.288833	280.4	54.73746548	280.4	310.6975277	1382.207241	1382.207758	-2.36374E-09
101.267467	280.5	54.29258935	280.5	308.3082941	1383.459241	1383.459231	-2.35539E-09
101.255421	280.6	54.0092367	280.6	306.3580171	1380.301503	1380.301605	-2.35356E-09
101.242299	280.7	53.69269617	280.7	303.6093639	1371.429549	1371.429341	-2.35199E-09
101.226447	280.8	53.2423903	280.8	300.4695008	1365.856777	1365.857297	-2.3717E-09
101.210278	280.9	52.79701929	280.9	297.6692743	1363.141862	1363.142242	-2.34504E-09
101.189825	281	52.36567016	281	294.8511869	1359.456335	1359.456722	-2.34835E-09
101.173974	281.1	52.09435581	281.1	292.0860853	1347.58408	1347.584615	-2.37303E-09
101.161976	281.2	51.75004688	281.2	289.4133859	1340.415945	1340.416419	-2.34818E-09
101.147626	281.3	51.46340261	281.3	286.1190237	1323.99101	1323.99094	-2.37299E-09
101.131023	281.4	51.10860987	281.4	282.3579665	1306.500501	1306.500578	-2.37391E-09
101.114696	281.5	50.97491467	281.5	278.4519077	1275.443913	1275.44439	-2.34694E-09
101.103607	281.6	50.92990401	281.6	274.2607393	1236.727388	1236.72724	-2.32749E-09
101.085239	281.7	51.07094815	281.7	270.1812873	1189.370816	1189.371043	-2.36548E-09
101.065157	281.8	51.0171275	281.8	265.2342389	1143.695072	1143.695608	-2.36297E-09
101.0522	281.9	50.84119891	281.9	259.8635161	1099.889081	1099.889557	-2.37096E-09
101.033994	282	50.37845975	282	253.5731687	1060.947645	1060.948392	-2.38008E-09
101.020392	282.1	49.8837502	282.1	248.0760518	1030.819187	1030.819715	-2.32672E-09
100.999504	282.2	49.2925589	282.2	242.7349544	1006.473418	1006.474304	-2.37297E-09
100.987192	282.3	48.26850716	282.3	236.7301192	996.5123991	996.5129622	-2.29295E-09
100.970805	282.4	46.993475	282.4	230.0884894	992.3835493	992.383104	-2.31674E-09
100.95806	282.5	45.67274767	282.5	223.1812893	987.5604771	987.5606864	-2.30713E-09
100.943706	282.6	44.66175434	282.6	217.7401729	981.956217	981.9555953	-2.30194E-09
100.927967	282.7	43.71689167	282.7	210.8272923	955.5877562	955.5875767	-2.27334E-09
100.917041	282.8	42.71971272	282.8	204.123702	933.4206161	933.4212341	-2.291E-09
100.896802	282.9	41.84588526	282.9	197.2297397	900.9500942	900.9503358	-2.26168E-09
100.882555	283	41.19747958	283	192.0818718	875.573237	875.5732901	-2.21063E-09
100.868793	283.1	40.38596952	283.1	186.0404932	847.6324047	847.6324137	-2.16386E-09
100.853481	283.2	39.79007923	283.2	181.9285742	830.4627672	830.4627134	-2.12168E-09
100.837897	283.3	39.37168583	283.3	179.3206774	821.6407932	821.6411827	-2.08601E-09
100.82542	283.4	39.03793309	283.4	177.2741438	814.900987	814.9012397	-2.0973E-09
100.805926	283.5	39.20971868	283.5	176.9750124	801.1444853	801.1445529	-2.10195E-09
100.791525	283.6	40.09158508	283.6	178.3383077	768.5190253	768.519157	-2.09929E-09
100.7746	283.7	41.55008306	283.7	181.4992071	728.5000205	728.5003524	-2.10473E-09
100.758641	283.8	44.13837817	283.8	187.3545516	666.7781899	666.7776654	-2.10735E-09
100.749751	283.9	47.9735677	283.9	196.4734384	592.1795062	592.1791232	-2.16742E-09
100.732352	284	51.98804452	284	206.7480763	532.8967008	532.8962909	-2.15749E-09
100.718268	284.1	58.90896575	284.1	224.6011617	450.8504937	450.8506926	-2.24383E-09
100.700488	284.2	65.57353525	284.2	243.2503604	399.3205896	399.3208531	-2.32217E-09
100.68528	284.3	73.13978766	284.3	268.9211372	382.9421359	382.9419786	-2.36766E-09
100.67318	284.4	79.90794569	284.4	296.9282385	402.4683315	402.4683262	-2.46312E-09
100.661395	284.5	84.43772312	284.5	321.5496865	448.5744034	448.5747009	-2.53571E-09
100.6448	284.6	88.70558638	284.6	355.221929	546.7236743	546.7236342	-2.60911E-09
100.630928	284.7	89.90475572	284.7	381.3943761	665.5261903	665.5262294	-2.73204E-09
100.612238	284.8	89.69934651	284.8	400.1097759	774.6625698	774.6628573	-2.80696E-09
100.59778	284.9	88.05026314	284.9	414.3262406	897.1131278	897.1139197	-2.87823E-09
100.578612	285	86.75410036	285	416.7452619	946.1880131	946.1882512	-2.94922E-09
100.566513	285.1	85.75347541	285.1	413.5216461	955.4153251	955.4153246	-2.97844E-09
100.550174	285.2	85.41373583	285.2	409.0927779	939.0858518	939.0862351	-2.99622E-09
100.540806	285.3	85.64112764	285.3	403.4347009	899.70959	899.7097901	-2.9772E-09
100.522169	285.4	86.01573251	285.4	396.9015034	851.4943611	851.4944353	-2.95735E-09
100.507069	285.5	86.52140677	285.5	389.663935	796.2069588	796.2071057	-2.92785E-09
100.493469	285.6	86.4291788	285.6	378.9789563	736.820195	736.8202493	-2.84271E-09
100.477083	285.7	85.33548889	285.7	366.4001671	691.2349149	691.2353679	-2.81613E-09
100.464981	285.8	83.45033181	285.8	351.0925862	648.0331821	648.0329704	-2.7276E-09
100.443025	285.9	81.33927667	285.9	334.3313286	599.6150343	599.615575	-2.67407E-09
100.42921	286	79.84878105	286	321.2873028	556.3158404	556.3160142	-2.56019E-09
100.420052	286.1	78.55978804	286.1	308.1830708	505.9429739	505.9432094	-2.52039E-09
100.401151	286.2	77.87642793	286.2	298.065308	458.2135508	458.2135366	-2.4779E-09
100.38364	286.3	77.46461475	286.3	288.2021413	404.7459211	404.7460335	-2.45814E-09
100.368912	286.4	77.45120322	286.4	281.1969308	359.8628604	359.8626952	-2.40535E-09
100.354085	286.5	77.51645586	286.5	275.8141833	323.6293425	323.6290185	-2.36626E-09
100.337587	286.6	77.47290156	286.6	271.0724945	294.0386695	294.038765	-2.31713E-09
100.327145	286.7	77.25681818	286.7	267.6508935	276.7945618	276.7944899	-2.3053E-09
100.309208	286.8	77.0276643	286.8	265.8602389	270.3271467	270.3268854	-2.36961E-09
100.296089	286.9	76.93678863	286.9	265.0406438	267.0404604	267.0401834	-2.3195E-09
100.281149	287	76.36511026	287	265.6721654	284.0626568	284.0627886	-2.29545E-09
100.262349	287.1	75.93898483	287.1	266.8909144	301.841051	301.8412033	-2.29732E-09
100.249388	287.2	75.34315322	287.2	267.7164473	321.2088099	321.2088816	-2.30102E-09
100.234828	287.3	74.18586083	287.3	268.120079	351.6321501	351.6326718	-2.31989E-09
100.224653	287.4	73.3111044	287.4	268.9738422	379.0072086	379.0069417	-2.2616E-09
100.206231	287.5	72.28542505	287.5	269.0339686	405.4416431	405.4420998	-2.29524E-09
100.189255	287.6	71.09274343	287.6	266.9402023	421.929553	421.9293956	-2.27562E-09
100.17244	287.7	69.66263375	287.7	261.6023928	422.1589613	422.1589094	-2.23239E-09
100.156058	287.8	68.10688376	287.8	253.9473948	408.8567781	408.8562577	-2.19171E-09
100.146147	287.9	66.9890575	287.9	248.2702605	397.5967786	397.5966718	-2.19436E-09
100.131801	288	66.07403376	288	243.4244641	386.5936764	386.5937316	-2.20796E-09
100.114555	288.1	65.35936758	288.1	240.8858532	387.3143883	387.3148617	-2.16734E-09
100.098064	288.2	64.58432603	288.2	237.9451615	386.6631486	386.6630302	-2.16882E-09
100.085636	288.3	63.45290147	288.3	234.5109742	392.4463371	392.4466647	-2.15443E-09
100.069682	288.4	62.2403197	288.4	230.7013427	397.8416807	397.8418272	-2.14582E-09
100.05667	288.5	60.84943662	288.5	227.3148807	412.3718731	412.3720329	-2.17389E-09
100.033589	288.6	59.68970083	288.6	224.3499431	423.8222965	423.8223724	-2.19683E-09
100.028127	288.7	58.44879011	288.7	221.4370164	438.7963116	438.7967295	-2.16461E-09
100.011525	288.8	56.92424948	288.8	217.2525616	452.768727	452.7690751	-2.12279E-09
99.99503	288.9	55.58035234	288.9	213.8399278	468.2035579	468.2034131	-2.12047E-09
99.979508	289	54.03896366	289	209.4292162	482.2579405	482.2582974	-2.08017E-09
99.968365	289.1	52.79084038	289.1	205.8265132	493.945769	493.9453056	-2.10538E-09
99.952567	289.2	51.64862849	289.2	202.6576266	506.3753011	506.3752304	-2.08522E-09
99.937144	289.3	50.79309651	289.3	199.9277666	512.545335	512.5454112	-2.09027E-09
99.921242	289.4	50.22021243	289.4	198.2689527	518.4779638	518.4781722	-2.02052E-09
99.905127	289.5	49.92462499	289.5	196.8013113	515.4686666	515.4681875	-2.0346E-09
99.886972	289.6	50.06280499	289.6	196.0625055	502.6537885	502.6543368	-2.02369E-09
99.875835	289.7	50.25692151	289.7	195.7112048	491.6002065	491.6003223	-2.09505E-09
99.860413	289.8	50.74851833	289.8	196.4216791	479.7429457	479.7435397	-2.12127E-09
99.843275	289.9	51.35787062	289.9	196.4763275	457.3229067	457.323175	-2.13646E-09
99.829671	290	52.06879826	290	197.1792535	437.9641442	437.9640124	-2.13456E-09
99.812964	290.1	52.87268095	290.1	198.2978884	419.7619194	419.7616215	-2.11093E-09
99.799149	290.2	53.78562897	290.2	200.2202444	405.8079966	405.8077347	-2.0917E-09
99.785012	290.3	55.07925379	290.3	204.2675507	398.8362831	398.8361149	-2.1333E-09
99.766487	290.4	56.80375415	290.4	210.4857115	397.2749072	397.2757409	-2.15925E-09
99.756738	290.5	58.90803085	290.5	220.058218	412.3363873	412.3366989	-2.16351E-09
99.739284	290.6	62.16581623	290.6	237.3471019	453.4929375	453.4926051	-2.20956E-09
99.72386	290.7	65.54382271	290.7	256.5806217	501.8106255	501.810426	-2.22859E-09
99.708868	290.8	69.30240147	290.8	276.7317547	541.0264514	541.0260277	-2.23388E-09
99.691942	290.9	73.27200026	290.9	293.3891086	546.5262532	546.5261361	-2.26613E-09
99.678287	291	77.11959376	291	302.9613661	508.717365	508.7173333	-2.30316E-09
99.668224	291.1	80.55218281	291.1	306.7717952	448.6908569	448.6910071	-2.27782E-09
99.651143	291.2	83.53077295	291.2	309.9004093	399.5375029	399.5375468	-2.28377E-09
99.637053	291.3	86.48888883	291.3	315.2666509	367.1279566	367.1277574	-2.29036E-09
99.616658	291.4	89.79551392	291.4	324.6787299	352.4268325	352.4272728	-2.30444E-09
99.606252	291.5	92.66080005	291.5	334.6998741	350.5985632	350.5985706	-2.36185E-09
99.587564	291.6	95.80967359	291.6	346.7431938	354.0901676	354.0899366	-2.36021E-09
99.573482	291.7	99.02544133	291.7	358.4540711	354.457021	354.457099	-2.35618E-09
99.558968	291.8	102.6614699	291.8	371.7848903	355.2791924	355.2801443	-2.39946E-09
99.547989	291.9	107.0182342	291.9	387.1101806	353.166037	353.1664995	-2.43665E-09
99.532245	292	110.7495365	292	400.1401757	351.059379	351.0589579	-2.47101E-09
99.513449	292.1	114.7546398	292.1	412.7738553	343.0585768	343.0588394	-2.52111E-09
99.498726	292.2	118.2426195	292.2	423.041095	333.4254271	333.4254418	-2.50272E-09
99.486839	292.3	121.9252729	292.3	432.7892054	319.3755427	319.3754838	-2.56422E-09
99.469914	292.4	125.1894115	292.4	441.1204176	306.3792371	306.3793295	-2.60873E-09
99.452406	292.5	129.3349303	292.5	450.6854264	286.8935253	286.8941532	-2.61828E-09
99.437784	292.6	131.9202769	292.6	456.1623175	273.5123736	273.5122226	-2.63646E-09
99.423331	292.7	135.0757399	292.7	462.9032194	258.0810414	258.0816431	-2.64248E-09
99.410957	292.8	137.6224554	292.8	467.484887	243.0245592	243.0250666	-2.64192E-09
99.395587	292.9	139.8451422	292.9	471.7951915	231.4456872	231.4459414	-2.74117E-09
99.381454	293	142.0610127	293	476.2904757	220.9598782	220.9602972	-2.73635E-09
99.363086	293.1	144.2809455	293.1	480.4288184	209.513953	209.5133724	-2.70385E-09
99.352805	293.2	146.242474	293.2	484.2028365	200.0887202	200.0892727	-2.71345E-09
99.334332	293.3	147.8977077	293.3	487.4329854	192.4847594	192.4848146	-2.70448E-09
99.320462	293.4	149.1013	293.4	490.2761125	188.7182648	188.718394	-2.78136E-09
99.304607	293.5	150.2334126	293.5	492.9660514	185.2821382	185.2828372	-2.75066E-09
99.291811	293.6	151.7123099	293.6	496.6737891	181.5106456	181.5106928	-2.73121E-09
99.275102	293.7	152.9248492	293.7	500.131745	179.8378142	179.8385145	-2.71249E-09
99.258934	293.8	154.2304494	293.8	503.762412	177.7666421	177.7670465	-2.78651E-09
99.250362	293.9	155.6097095	293.9	508.0208171	176.9749585	176.9747788	-2.78466E-09
99.235743	294	156.3490082	294	510.8211867	178.2109645	178.2111732	-2.75664E-09
99.218606	294.1	157.8677693	294.1	515.6992429	177.9455706	177.9451785	-2.81049E-09
99.201527	294.2	159.2955318	294.2	520.3760624	177.9850548	177.9853847	-2.84432E-09
99.185569	294.3	160.4906859	294.3	524.3662009	178.2529477	178.252859	-2.81907E-09
99.170256	294.4	161.5862522	294.4	528.0904992	178.7007687	178.7007031	-2.83518E-09
99.156653	294.5	163.1573829	294.5	533.0253533	178.0890132	178.0884721	-2.83607E-09
99.141875	294.6	164.2344368	294.6	536.5091189	177.982056	177.9822499	-2.86836E-09
99.123293	294.7	165.6771028	294.7	541.2816542	178.1629837	178.162465	-2.90863E-09
99.108617	294.8	167.0318939	294.8	545.8794769	178.6762785	178.6759371	-2.9137E-09
99.094963	294.9	168.6204777	294.9	550.8674543	178.07202	178.0721665	-2.87096E-09
99.077934	295	170.0024346	295	555.6308835	178.8032278	178.8033467	-2.90596E-09
99.068619	295.1	171.6751497	295.1	561.5245328	180.0452313	180.0453057	-2.91858E-09
99.053356	295.2	172.9960568	295.2	566.9476762	183.230958	183.2309494	-2.93046E-09
99.039272	295.3	174.6861588	295.3	572.3584075	182.8641047	182.8643811	-2.9331E-09
99.02289	295.4	176.1376587	295.4	578.2304475	186.0318386	186.0316817	-2.94751E-09
99.005212	295.5	177.8853824	295.5	584.0149102	186.163286	186.1636752	-2.97913E-09
98.99065	295.6	179.4982657	295.6	590.82974	190.3950946	190.3948338	-2.96883E-09
98.970514	295.7	181.3622995	295.7	597.7893577	192.6661869	192.6657177	-3.01332E-09
98.955843	295.8	183.0754956	295.8	603.6682442	193.2994338	193.2991119	-3.03972E-09
98.944382	295.9	184.8643615	295.9	610.1930072	194.9922572	194.9921221	-3.05713E-09
98.929497	296	187.0988993	296	617.7680252	195.5245444	195.5246315	-3.08678E-09
98.91472	296.1	188.9044421	296.1	624.0764772	196.4426775	196.4423579	-3.07717E-09
98.89951	296.2	190.665252	296.2	630.202819	197.2523539	197.2529333	-3.13142E-09
98.882912	296.3	192.7092317	296.3	637.342982	198.2489555	198.2494505	-3.12757E-09
98.867059	296.4	194.74889	296.4	643.6881065	197.2208664	197.2213768	-3.16274E-09
98.853777	296.5	196.8026978	296.5	650.8045717	198.0545332	198.0548151	-3.1646E-09
98.837609	296.6	198.747928	296.6	656.3729197	195.880902	195.8812921	-3.18072E-09
98.820255	296.7	200.5760863	296.7	661.7119132	194.1405976	194.1405735	-3.19838E-09
98.80751	296.8	202.1793688	296.8	666.5530788	193.0330403	193.0327075	-3.21759E-09
98.79332	296.9	203.8970853	296.9	671.3435686	190.8933955	190.8938856	-3.20142E-09
98.780308	297	205.6438212	297	676.7664664	190.0952145	190.095891	-3.2484E-09
98.763495	297.1	207.1339213	297.1	681.3950843	189.4314798	189.4317354	-3.29828E-09
98.748183	297.2	208.7483473	297.2	685.8867469	187.4702636	187.4703227	-3.26637E-09
98.734685	297.3	210.0164699	297.3	689.2174721	185.4810587	185.4808942	-3.31852E-09
98.718942	297.4	211.800791	297.4	694.6778259	184.5479317	184.5480614	-3.2997E-09
98.702985	297.5	213.2002391	297.5	698.3081616	182.297831	182.2983433	-3.33524E-09
98.688631	297.6	215.1749374	297.6	703.7797495	179.9842557	179.9842537	-3.31888E-09
98.672143	297.7	216.3144465	297.7	708.4861834	182.2473512	182.2471932	-3.27911E-09
98.658539	297.8	217.6020466	297.8	711.9461804	180.5075466	180.5079483	-3.33596E-09
98.645579	297.9	219.1227445	297.9	717.1962567	181.1342961	181.1344846	-3.32221E-09
98.630858	298	220.7695486	298	722.6177633	181.2057675	181.2057073	-3.33131E-09
98.616769	298.1	222.221233	298.1	727.2237848	180.8783983	180.878241	-3.33783E-09
98.601025	298.2	223.2374359	298.2	731.1211014	182.1578869	182.1583629	-3.35923E-09
98.582181	298.3	224.8924681	298.3	736.7407503	182.6012097	182.601245	-3.39552E-09
98.57104	298.4	225.990514	298.4	740.8877902	183.8172237	183.817349	-3.3799E-09
98.555295	298.5	227.3996542	298.5	746.1048135	185.1296991	185.1301411	-3.39315E-09
98.543679	298.6	228.6053274	298.6	750.7727614	186.6865769	186.6870055	-3.45859E-09
98.523593	298.7	230.2306413	298.7	756.7296089	188.0305397	188.0309531	-3.40348E-09
98.512615	298.8	231.5109593	298.8	762.089302	190.5165461	190.5168879	-3.45659E-09
98.495699	298.9	233.0018491	298.9	767.662454	191.9444754	191.9442699	-3.42734E-09
98.482684	299	234.4510635	299	773.7692242	194.7838405	194.7840231	-3.46861E-09
98.461746	299.1	235.7467843	299.1	779.1735686	197.1748848	197.1755067	-3.5057E-09
98.453979	299.2	237.4675989	299.2	786.260858	200.121707	200.1216267	-3.52389E-09
98.438187	299.3	238.4498406	299.3	790.4536072	202.0934189	202.093002	-3.54593E-09
98.424527	299.4	239.949845	299.4	796.5870133	204.5109527	204.5111656	-3.5248E-09
98.406322	299.5	241.0693695	299.5	801.9428874	207.9100941	207.9098038	-3.54948E-09
98.393364	299.6	242.4720431	299.6	807.6570083	210.0697309	210.0699695	-3.63733E-09
98.374459	299.7	243.6808318	299.7	813.2412703	213.2649538	213.2652383	-3.61675E-09
98.365359	299.8	245.4232897	299.8	820.6736683	216.5586374	216.5587527	-3.65466E-09
98.350847	299.9	246.7227354	299.9	827.2303949	221.0388467	221.0387065	-3.6581E-09
98.335532	300	247.4291795	300	831.2903621	224.4554811	224.4551859	-3.66057E-09
98.324284	300.1	248.9782687	300.1	838.4038678	228.2869497	228.2873532	-3.66475E-09
98.310577	300.2	250.0956738	300.2	844.2102827	232.3713172	232.371538	-3.6847E-09
98.294137	300.3	251.7339361	300.3	851.6774505	236.21728	236.2175818	-3.73898E-09
98.275661	300.4	252.1837019	300.4	855.1049074	239.9947702	239.9946464	-3.75698E-09
98.265271	300.5	253.8210066	300.5	862.4785658	243.5818365	243.5821266	-3.77371E-09
98.252097	300.6	255.120967	300.6	869.1483704	247.9950726	247.9950657	-3.76235E-09
98.235284	300.7	256.6010803	300.7	876.1620723	251.834538	251.8345893	-3.79973E-09
98.220081	300.8	258.0696304	300.8	883.2324217	255.8164465	255.8164172	-3.81304E-09
98.199942	300.9	259.1731673	300.9	889.8938046	261.3792231	261.3791511	-3.79724E-09
98.191165	301	260.9272433	301	897.3978463	264.216589	264.2164874	-3.8372E-09
98.173918	301.1	261.74783	301.1	902.3514779	268.2859626	268.2863699	-3.81748E-09
98.158012	301.2	263.4635673	301.2	910.8562631	273.1999985	273.1995831	-3.84912E-09
98.14511	301.3	264.8769766	301.3	918.7504095	278.8747304	278.8747714	-3.88361E-09
98.128937	301.4	265.9868821	301.4	925.1428047	283.6523208	283.6523934	-3.86913E-09
98.11282	301.5	267.5264048	301.5	934.0515337	290.2921669	290.2921424	-3.91208E-09
98.097774	301.6	268.9715467	301.6	941.945329	295.5845516	295.5845918	-3.92732E-09
98.085886	301.7	270.567062	301.7	951.2403242	302.4333143	302.4331328	-3.98646E-09
98.07635	301.8	270.9809246	301.8	955.6336466	307.8526482	307.8525568	-3.97264E-09
98.053864	301.9	272.9122434	301.9	966.16886	314.6729222	314.6730501	-4.01038E-09
98.035655	302	274.3890475	302	974.2422795	319.8558507	319.8556094	-4.02923E-09
98.019698	302.1	276.3752649	302.1	984.1438197	325.0082913	325.0083218	-4.08128E-09
98.009091	302.2	278.0657358	302.2	993.5718106	331.1343428	331.1346389	-4.06401E-09
97.991746	302.3	278.573973	302.3	998.5883913	336.8770475	336.8769073	-4.09631E-09
97.977123	302.4	280.4688396	302.4	1008.435714	342.3208717	342.3207948	-4.0916E-09
97.963526	302.5	281.7509856	302.5	1016.092153	347.7247118	347.7248945	-4.095E-09
97.945108	302.6	283.7039089	302.6	1025.575468	352.0234937	352.0241301	-4.16624E-09
97.93241	302.7	284.8808683	302.7	1032.763311	357.1709363	357.1701797	-4.13707E-09
97.917099	302.8	286.8273293	302.8	1042.2051	361.3272751	361.3267517	-4.17092E-09
97.902638	302.9	288.1169555	302.9	1048.49473	364.1086634	364.1086975	-4.2162E-09
97.886894	303	288.913856	303	1054.150314	368.875758	368.8756199	-4.20836E-09
97.873506	303.1	290.2321697	303.1	1060.827432	372.0904731	372.0907803	-4.24237E-09
97.857444	303.2	291.8071312	303.2	1068.690288	375.6975314	375.6982563	-4.22067E-09
97.844643	303.3	293.1783399	303.3	1076.019052	379.6314591	379.6310876	-4.24685E-09
97.828796	303.4	293.9684549	303.4	1079.507306	380.6320592	380.6314501	-4.30036E-09
97.813533	303.5	296.8263093	303.5	1091.794732	383.6508526	383.6502734	-4.34939E-09
97.796396	303.6	297.424355	303.6	1095.075119	385.4666268	385.4662109	-4.34491E-09
97.780653	303.7	298.4448263	303.7	1100.816948	388.7897986	388.7897783	-4.41082E-09
97.767961	303.8	299.3520546	303.8	1105.854095	391.6121705	391.6127929	-4.41157E-09
97.752646	303.9	300.3253743	303.9	1111.539221	395.0892808	395.0901789	-4.42971E-09
97.740707	304	302.0355685	304	1119.982691	398.5873826	398.5881073	-4.42356E-09
97.72373	304.1	302.9248884	304.1	1125.509638	402.2659124	402.266176	-4.4951E-09
97.712221	304.2	304.9024953	304.2	1135.467998	406.5447022	406.5455283	-4.49443E-09
97.694225	304.3	305.0197696	304.3	1138.162466	410.2457229	410.245013	-4.48828E-09
97.67859	304.4	306.4150496	304.4	1146.0147	414.5599986	414.5606899	-4.51344E-09
97.664717	304.5	306.8743854	304.5	1150.719558	419.4250541	419.4254111	-4.52931E-09
97.650317	304.6	308.2184567	304.6	1158.022866	423.0945874	423.0955308	-4.54362E-09
97.634678	304.7	308.6498631	304.7	1163.136934	428.7518263	428.7521254	-4.59599E-09
97.6244	304.8	310.1442877	304.8	1171.792093	433.6248786	433.6244736	-4.63142E-09
97.605548	304.9	310.8582516	304.9	1178.40535	439.9198625	439.9202441	-4.61652E-09
97.593231	305	311.5530625	305	1185.047352	446.3502924	446.3501341	-4.67115E-09
97.577058	305.1	312.7843842	305.1	1193.696576	452.6857601	452.686911	-4.68383E-09
97.565816	305.2	313.8651554	305.2	1201.928143	459.2271456	459.2268528	-4.6731E-09
97.547178	305.3	314.3971013	305.3	1208.279957	466.0864041	466.0860702	-4.74603E-09
97.53465	305.4	315.2221288	305.4	1217.102845	475.0473225	475.0478699	-4.74571E-09
97.516765	305.5	316.2682847	305.5	1224.323838	480.0758127	480.0759023	-4.78828E-09
97.505949	305.6	317.4522203	305.6	1234.664154	489.1396899	489.1399723	-4.76815E-09
97.48699	305.7	318.3241169	305.7	1243.11562	497.0855141	497.0853113	-4.83078E-09
97.476924	305.8	320.4832356	305.8	1255.486888	503.2290586	503.2290503	-4.85633E-09
97.461073	305.9	321.1795134	305.9	1262.725683	510.2487529	510.2490174	-4.88141E-09
97.448538	306	322.9842196	306	1274.499367	517.4878595	517.4886375	-4.8992E-09
97.435796	306.1	323.0013126	306.1	1278.643015	523.7963381	523.795999	-4.86674E-09
97.418231	306.2	324.5824696	306.2	1289.396232	530.7165722	530.7159747	-4.98701E-09
97.402275	306.3	326.1282142	306.3	1299.374168	536.5972217	536.5970504	-4.96166E-09
97.385519	306.4	327.6289979	306.4	1308.906101	542.0155561	542.0163324	-5.06155E-09
97.37234	306.5	328.8889843	306.5	1317.095799	546.8111393	546.8123033	-5.07905E-09
97.360508	306.6	329.5686378	306.6	1322.859778	551.4252951	551.4258608	-5.07692E-09
97.346102	306.7	331.4524088	306.7	1332.939864	555.2232771	555.2239751	-5.0955E-09
97.331964	306.8	332.8135863	306.8	1340.870919	558.9133023	558.9138515	-5.11753E-09
97.316547	306.9	334.5298513	306.9	1348.983334	560.7035867	560.7033562	-5.16436E-09
97.302139	307	335.9398913	307	1355.474827	561.9016079	561.9018149	-5.19306E-09
97.284522	307.1	337.12444	307.1	1361.950465	564.4166027	564.4164023	-5.20632E-09
97.273172	307.2	338.9981978	307.2	1371.020367	566.6267193	566.6280676	-5.25003E-09
97.258012	307.3	340.7412851	307.3	1377.316863	565.5236602	565.5233835	-5.30916E-09
97.243559	307.4	342.2561899	307.4	1383.560016	565.6975907	565.6982219	-5.30773E-09
97.230812	307.5	343.9365497	307.5	1390.376129	565.7315771	565.7320975	-5.38451E-09
97.212497	307.6	345.3148621	307.6	1394.566585	563.7333757	563.7326602	-5.37842E-09
97.198573	307.7	347.0314322	307.7	1400.906369	562.8787173	562.8791206	-5.44865E-09
97.186261	307.8	348.8710199	307.8	1407.170094	561.2138827	561.2138755	-5.36745E-09
97.168586	307.9	349.9242029	307.9	1410.038014	559.2426706	559.2426788	-5.4269E-09
97.157983	308	351.9175568	308	1415.331975	555.353725	555.3536005	-5.40967E-09
97.146204	308.1	353.5719213	308.1	1419.796084	552.2584621	552.2587654	-5.5403E-09
97.126495	308.2	355.1587031	308.2	1423.437549	548.4164977	548.4164091	-5.50796E-09
97.115411	308.3	357.1330198	308.3	1427.99581	543.7218741	543.7217339	-5.52106E-09
97.103474	308.4	357.8402355	308.4	1428.242413	540.1158154	540.1165392	-5.56098E-09
97.090248	308.5	359.7134699	308.5	1432.759756	536.0044587	536.0048103	-5.61628E-09
97.073056	308.6	361.7512567	308.6	1436.639638	530.1512981	530.1512708	-5.62766E-09
97.054956	308.7	362.3154494	308.7	1435.312587	525.2292654	525.229826	-5.67918E-09
97.042424	308.8	365.0369451	308.8	1441.455131	518.8788036	518.8786757	-5.69563E-09
97.028822	308.9	365.0713187	308.9	1438.144843	514.1606893	514.1609038	-5.70467E-09
97.015811	309	366.9490533	309	1440.319867	507.0475324	507.0482665	-5.68067E-09
96.996745	309.1	368.2379239	309.1	1441.350429	501.5802176	501.5805997	-5.7191E-09
96.987537	309.2	369.1974362	309.2	1439.69735	494.2581442	494.2584662	-5.70046E-09
96.973294	309.3	370.6848403	309.3	1441.457686	488.8108214	488.8114785	-5.71958E-09
96.956474	309.4	371.7832189	309.4	1441.219902	482.7497439	482.7499135	-5.71492E-09
96.939828	309.5	373.0538907	309.5	1439.793147	474.2391455	474.2390969	-5.76469E-09
96.928044	309.6	373.9393524	309.6	1438.967447	468.5674124	468.5678223	-5.77442E-09
96.914015	309.7	375.3271392	309.7	1437.941664	460.0898008	460.0903827	-5.76611E-09
96.900197	309.8	376.5773562	309.8	1437.554353	453.219047	453.2192358	-5.82324E-09
96.881133	309.9	377.0515359	309.9	1434.581695	446.879081	446.8793965	-5.85607E-09
96.868655	310	377.9780983	310	1432.040117	438.8567874	438.8571301	-5.88307E-09
96.858215	310.1	378.4718725	310.1	1429.281966	432.7442305	432.7443145	-5.93685E-09
96.844936	310.2	380.7343112	310.2	1431.16208	423.996227	423.9964502	-5.90708E-09
96.828976	310.3	380.334808	310.3	1424.538456	417.2654172	417.2657156	-5.92099E-09
96.818054	310.4	380.9515734	310.4	1422.415493	411.4497417	411.4496494	-5.83145E-09
96.798993	310.5	381.2593381	310.5	1417.937271	404.07319	404.0726209	-5.85539E-09
96.789083	310.6	382.576411	310.6	1416.18141	395.3791649	395.3795651	-5.82226E-09
96.773342	310.7	383.7202398	310.7	1415.116985	388.4779233	388.4781635	-5.88484E-09
96.757224	310.8	383.6600356	310.8	1410.297799	382.4898166	382.4893652	-5.88108E-09
96.747101	310.9	384.5260438	310.9	1407.449925	374.6499501	374.6500648	-5.93792E-09
96.736551	311	384.767801	311	1402.827562	367.4958096	367.4963371	-5.85085E-09
96.718454	311.1	386.2645489	311.1	1402.842936	360.4551236	360.4552343	-5.88844E-09
96.703564	311.2	386.2894857	311.2	1397.849204	353.8767529	353.8769189	-5.94293E-09
96.692805	311.3	386.3773525	311.3	1393.027123	347.2274106	347.2279928	-5.92426E-09
96.680003	311.4	387.0495329	311.4	1390.329911	340.6155533	340.6156401	-5.92304E-09
96.6588	311.5	387.7747293	311.5	1387.89536	334.1196496	334.1202	-5.97222E-09
96.647337	311.6	387.4957258	311.6	1381.725603	327.4503153	327.4503157	-5.92224E-09
96.639736	311.7	388.1960108	311.7	1380.019291	322.0374787	322.0384907	-6.00054E-09
96.623351	311.8	388.2857468	311.8	1375.88894	316.3107676	316.3112879	-5.9468E-09
96.61039	311.9	387.9782495	311.9	1371.232432	311.7166039	311.7163533	-5.95857E-09
96.597591	312	388.988479	312	1370.88926	306.6876139	306.6878418	-5.94394E-09
96.585921	312.1	388.8628861	312.1	1367.149566	302.4503075	302.450156	-5.94186E-09
96.566052	312.2	388.7932583	312.2	1363.52473	298.105544	298.1050552	-5.92366E-09
96.555128	312.3	389.4789513	312.3	1362.491073	293.6933076	293.6926772	-5.95343E-09
96.54099	312.4	388.7119865	312.4	1356.188703	289.0381682	289.038977	-5.92698E-09
96.52878	312.5	389.588473	312.5	1357.169333	286.3737331	286.3739343	-5.9341E-09
96.507791	312.6	389.6316516	312.6	1354.588046	282.8696336	282.8698375	-5.96467E-09
96.495369	312.7	389.746994	312.7	1352.106338	279.1731111	279.1731385	-5.94615E-09
96.478819	312.8	389.3870218	312.8	1348.717795	276.426209	276.4266715	-5.94108E-09
96.467308	312.9	389.6604018	312.9	1347.209772	273.2774675	273.2778427	-5.96675E-09
96.449956	313	389.7504111	313	1345.118291	270.1971987	270.1967441	-5.99457E-09
96.441121	313.1	389.2176865	313.1	1342.188878	268.7967584	268.7959565	-5.96415E-09
96.423397	313.2	390.2564229	313.2	1342.831761	265.0312634	265.0318279	-5.99682E-09
96.413863	313.3	389.0104476	313.3	1337.270347	263.3944177	263.39481	-5.95772E-09
96.393568	313.4	389.3440276	313.4	1336.271731	260.6410182	260.640844	-5.98496E-09
96.379594	313.5	389.4911614	313.5	1335.110418	258.5018731	258.5026339	-5.97008E-09
96.367278	313.6	389.1236816	313.6	1331.967683	256.0838396	256.0839637	-5.97094E-09
96.348962	313.7	389.3568672	313.7	1332.092192	255.2186854	255.2191855	-5.97557E-09
96.336111	313.8	389.0846289	313.8	1329.231569	252.7406758	252.7409919	-5.93897E-09
96.324438	313.9	389.0603545	313.9	1328.500873	251.909508	251.9088476	-5.99552E-09
96.309337	314	389.1648636	314	1326.492363	248.8707226	248.8710258	-5.96274E-09
96.291397	314.1	388.4784224	314.1	1323.313442	247.7911541	247.7914178	-5.98556E-09
96.280418	314.2	388.2861207	314.2	1321.421351	246.1987905	246.1991121	-5.96125E-09
96.264355	314.3	388.2118153	314.3	1319.960021	244.6434122	244.6432984	-5.95938E-09
96.250757	314.4	387.429888	314.4	1316.017702	242.9870742	242.9872912	-5.95957E-09
96.238333	314.5	387.449978	314.5	1315.340738	242.0259584	242.0259967	-5.94417E-09
96.223122	314.6	387.3392302	314.6	1313.988752	240.7674614	240.766606	-5.89386E-09
96.207648	314.7	386.9450171	314.7	1312.104626	240.0597443	240.0603034	-5.96741E-09
96.196992	314.8	387.3657505	314.8	1312.40902	238.611823	238.6122705	-5.91648E-09
96.181996	314.9	386.2522254	314.9	1308.440303	238.3579244	238.3585814	-5.93695E-09
96.168507	315	386.0906357	315	1306.763554	236.8970084	236.8966082	-5.9585E-09
96.148422	315.1	386.3863725	315.1	1306.561225	235.3396308	235.340134	-5.90217E-09
96.140227	315.2	386.8738525	315.2	1307.394458	234.2870515	234.2870141	-5.98331E-09
96.127058	315.3	384.8531389	315.3	1299.946161	233.4818733	233.4824381	-5.95002E-09
96.111905	315.4	384.1434628	315.4	1297.015182	232.7876508	232.7878522	-5.92373E-09
96.097173	315.5	384.4914356	315.5	1297.515797	231.9105014	231.9113625	-5.87726E-09
96.080688	315.6	384.0105724	315.6	1295.662038	231.6111211	231.6106774	-5.90347E-09
96.070188	315.7	383.4135309	315.7	1292.108432	229.6039233	229.6042838	-5.88295E-09
96.0538	315.8	383.4341796	315.8	1292.501702	230.0262545	230.0262004	-5.85149E-09
96.039986	315.9	382.3994727	315.9	1289.346294	230.4605809	230.4607039	-5.88232E-09
96.028371	316	382.7070023	316	1288.788914	228.3794127	228.3786297	-5.86302E-09
96.014711	316.1	382.2089305	316.1	1287.11318	228.3809121	228.38066	-5.89986E-09
95.994896	316.2	381.6549788	316.2	1284.502668	227.4043025	227.404979	-5.864E-09
95.985367	316.3	381.3379179	316.3	1283.491472	227.4777731	227.4782556	-5.8643E-09
95.968446	316.4	380.9935612	316.4	1281.696278	226.6436065	226.6437023	-5.86863E-09
95.955058	316.5	380.1477563	316.5	1279.52713	227.5322513	227.532759	-5.86551E-09
95.940384	316.6	379.1034441	316.6	1275.351368	226.6610995	226.6616491	-5.84426E-09
95.926196	316.7	379.0358788	316.7	1275.207452	226.7720552	226.7715975	-5.85669E-09
95.915427	316.8	377.9638076	316.8	1271.752666	226.9719753	226.9726357	-5.82653E-09
95.895509	316.9	377.9572201	316.9	1271.630979	226.8410276	226.8410312	-5.80772E-09
95.884908	317	376.5980565	317	1267.645791	227.6217156	227.6209885	-5.85423E-09
95.866537	317.1	375.7477961	317.1	1264.962768	227.8591207	227.859074	-5.83539E-09
95.851602	317.2	375.2792781	317.2	1263.820296	228.4378894	228.4381495	-5.84658E-09
95.840356	317.3	374.657519	317.3	1262.044561	228.8622198	228.862568	-5.80081E-09
95.82268	317.4	374.3325693	317.4	1261.428923	229.5019641	229.5020703	-5.80877E-09
95.810957	317.5	373.48244	317.5	1259.25994	230.4320923	230.4331883	-5.77836E-09
95.792854	317.6	372.5253869	317.6	1257.365189	232.2203776	232.2204293	-5.76695E-09
95.783431	317.7	371.5601919	317.7	1254.755637	233.0915294	233.0923753	-5.76557E-09
95.764958	317.8	370.4068872	317.8	1251.435833	233.8677191	233.8680985	-5.76754E-09
95.750553	317.9	370.1019878	317.9	1251.839245	235.8034454	235.8039917	-5.77559E-09
95.742309	318	368.9705248	318	1248.989096	237.1274163	237.1273233	-5.73354E-09
95.724258	318.1	368.4162274	318.1	1247.627326	237.8251374	237.8253878	-5.7539E-09
95.709216	318.2	367.655608	318.2	1246.903955	240.3441306	240.3436391	-5.73399E-09
95.698608	318.3	366.7931095	318.3	1245.368167	242.2368741	242.2368321	-5.71585E-09
95.68399	318.4	365.9112669	318.4	1244.197697	244.7278785	244.7277526	-5.71887E-09
95.668408	318.5	364.7401554	318.5	1241.960669	247.118423	247.1190062	-5.69146E-09
95.654806	318.6	364.4930292	318.6	1242.268998	248.6952927	248.6956459	-5.71393E-09
95.64024	318.7	362.4965809	318.7	1237.412202	251.3807194	251.380834	-5.70144E-09
95.630066	318.8	362.5913005	318.8	1239.811965	254.2425755	254.24301	-5.68547E-09
95.615125	318.9	361.4972004	318.9	1237.301107	255.9438955	255.9438787	-5.62892E-09
95.603347	319	360.5762882	319	1236.573862	259.3055519	259.3048939	-5.67809E-09
95.588248	319.1	359.16706	319.1	1232.93399	260.9648887	260.9650018	-5.65821E-09
95.572769	319.2	358.5471087	319.2	1232.628302	263.5048735	263.5054322	-5.6497E-09
95.5589	319.3	357.2507637	319.3	1230.178455	266.3122514	266.312958	-5.62159E-09
95.546426	319.4	355.8740125	319.4	1227.820913	269.6604132	269.6600593	-5.58929E-09
95.527092	319.5	355.6756444	319.5	1229.226155	272.5967396	272.5964551	-5.6343E-09
95.51563	319.6	354.4685828	319.6	1227.94039	276.6661131	276.6655405	-5.62382E-09
95.498444	319.7	353.6674378	319.7	1226.580194	278.6648143	278.6653622	-5.59185E-09
95.487842	319.8	353.1836022	319.8	1226.540443	280.9828878	280.983732	-5.62258E-09
95.472366	319.9	351.9488561	319.9	1224.84238	284.6614175	284.6617453	-5.5863E-09
95.458818	320	351.0173361	320	1223.612469	287.5267722	287.5264688	-5.58773E-09
	275	68.94522326	275	399.5160618	1441.45756	1441.458028
	275.1	68.88330419	275.1	398.4286127	1436.170673	1436.171141
	275.2	68.70697987	275.2	397.4250843	1436.289625	1436.290084
	275.3	68.46807224	275.3	396.1168702	1436.82791	1436.828154
	275.4	68.44792182	275.4	395.6588716	1434.334907	1434.335138
	275.5	68.16635406	275.5	394.2485807	1435.92827	1435.92835
	275.6	68.02445107	275.6	393.2227362	1434.420872	1434.421179
	275.7	67.83905914	275.7	392.1825341	1434.65278	1434.653077
	275.8	67.60165998	275.8	391.1339907	1437.047322	1437.047613
	275.9	67.41734669	275.9	389.6532494	1433.97555	1433.975968
	276	67.23201239	276	388.1910468	1431.068712	1431.069119
	276.1	67.04178255	276.1	387.2219446	1432.032327	1432.032806
	276.2	66.87441657	276.2	386.1858362	1431.513534	1431.5139
	276.3	66.61971158	276.3	384.7748889	1431.963354	1431.963444
	276.4	66.36204693	276.4	383.2400831	1431.611995	1431.612372
	276.5	66.23903206	276.5	382.2054018	1429.164973	1429.16561
	276.6	65.95528926	276.6	380.618802	1429.54882	1429.549222
	276.7	65.77752049	276.7	379.4370796	1428.364293	1428.365069
	276.8	65.61311646	276.8	377.9927838	1424.587303	1424.587359
	276.9	65.25733393	276.9	376.3431557	1427.650578	1427.651012
	277	65.07239468	277	374.745074	1423.56821	1423.568534
	277.1	64.80517127	277.1	373.3475828	1424.658774	1424.659218
	277.2	64.6783841	277.2	372.2939014	1422.160772	1422.161307
	277.3	64.4898001	277.3	371.1285448	1421.54202	1421.542447
	277.4	64.30267719	277.4	369.7512756	1419.206953	1419.2075
	277.5	63.89500998	277.5	367.6637235	1421.214151	1421.214706
	277.6	63.82181901	277.6	366.4898423	1415.319507	1415.319964
	277.7	63.6330124	277.7	364.9190239	1411.498034	1411.49787
	277.8	63.15879676	277.8	362.9852167	1417.715049	1417.715407
	277.9	62.9273225	277.9	361.2591021	1414.571306	1414.571848
	278	62.71306327	278	359.7425048	1412.287219	1412.288087
	278.1	62.33976858	278.1	358.2752682	1417.692558	1417.692614
	278.2	62.14229048	278.2	356.5168885	1412.677563	1412.678341
	278.3	61.80662898	278.3	354.363701	1410.838298	1410.838965
	278.4	61.45060302	278.4	352.3766498	1411.279122	1411.27977
	278.5	61.1234578	278.5	350.6663672	1412.63408	1412.634426
	278.6	60.75892376	278.6	348.2892632	1410.28302	1410.283729
	278.7	60.33971293	278.7	345.8408123	1409.90717	1409.907655
	278.8	59.9723901	278.8	343.9551771	1411.738438	1411.738586
	278.9	59.74971319	278.9	342.6308392	1411.342596	1411.343465
	279	59.32592307	279	340.121756	1410.678362	1410.678875
	279.1	58.95946782	279.1	337.8748274	1409.440856	1409.441213
	279.2	58.49797086	279.2	335.2599441	1409.695255	1409.695689
	279.3	58.24339827	279.3	333.7672135	1409.40587	1409.406158
	279.4	57.97197171	279.4	331.8167509	1406.000232	1406.000382
	279.5	57.63921669	279.5	329.7530833	1404.620783	1404.621118
	279.6	57.19922802	279.6	327.4430948	1406.43056	1406.431433
	279.7	56.86566532	279.7	325.1516928	1403.074901	1403.074977
	279.8	56.52915512	279.8	323.3172861	1403.868084	1403.868252
	279.9	56.19828692	279.9	321.0318758	1400.372981	1400.372951
	280	55.86543957	280	319.0116824	1399.309906	1399.310035
	280.1	55.49589814	280.1	316.5467968	1396.116182	1396.115835
	280.2	55.2593315	280.2	314.7257239	1391.848888	1391.849441
	280.3	54.96102512	280.3	312.653822	1388.458243	1388.458224
	280.4	54.73746548	280.4	310.6975277	1382.207241	1382.207758
	280.5	54.29258935	280.5	308.3082941	1383.459241	1383.459231
	280.6	54.0092367	280.6	306.3580171	1380.301503	1380.301605
	280.7	53.69269617	280.7	303.6093639	1371.429549	1371.429341
	280.8	53.2423903	280.8	300.4695008	1365.856777	1365.857297
	280.9	52.79701929	280.9	297.6692743	1363.141862	1363.142242
	281	52.36567016	281	294.8511869	1359.456335	1359.456722
	281.1	52.09435581	281.1	292.0860853	1347.58408	1347.584615
	281.2	51.75004688	281.2	289.4133859	1340.415945	1340.416419
	281.3	51.46340261	281.3	286.1190237	1323.99101	1323.99094
	281.4	51.10860987	281.4	282.3579665	1306.500501	1306.500578
	281.5	50.97491467	281.5	278.4519077	1275.443913	1275.44439
	281.6	50.92990401	281.6	274.2607393	1236.727388	1236.72724
	281.7	51.07094815	281.7	270.1812873	1189.370816	1189.371043
	281.8	51.0171275	281.8	265.2342389	1143.695072	1143.695608
	281.9	50.84119891	281.9	259.8635161	1099.889081	1099.889557
	282	50.37845975	282	253.5731687	1060.947645	1060.948392
	282.1	49.8837502	282.1	248.0760518	1030.819187	1030.819715
	282.2	49.2925589	282.2	242.7349544	1006.473418	1006.474304
	282.3	48.26850716	282.3	236.7301192	996.5123991	996.5129622
	282.4	46.993475	282.4	230.0884894	992.3835493	992.383104
	282.5	45.67274767	282.5	223.1812893	987.5604771	987.5606864
	282.6	44.66175434	282.6	217.7401729	981.956217	981.9555953
	282.7	43.71689167	282.7	210.8272923	955.5877562	955.5875767
	282.8	42.71971272	282.8	204.123702	933.4206161	933.4212341
	282.9	41.84588526	282.9	197.2297397	900.9500942	900.9503358
	283	41.19747958	283	192.0818718	875.573237	875.5732901
	283.1	40.38596952	283.1	186.0404932	847.6324047	847.6324137
	283.2	39.79007923	283.2	181.9285742	830.4627672	830.4627134
	283.3	39.37168583	283.3	179.3206774	821.6407932	821.6411827
	283.4	39.03793309	283.4	177.2741438	814.900987	814.9012397
	283.5	39.20971868	283.5	176.9750124	801.1444853	801.1445529
	283.6	40.09158508	283.6	178.3383077	768.5190253	768.519157
	283.7	41.55008306	283.7	181.4992071	728.5000205	728.5003524
	283.8	44.13837817	283.8	187.3545516	666.7781899	666.7776654
	283.9	47.9735677	283.9	196.4734384	592.1795062	592.1791232
	284	51.98804452	284	206.7480763	532.8967008	532.8962909
	284.1	58.90896575	284.1	224.6011617	450.8504937	450.8506926
	284.2	65.57353525	284.2	243.2503604	399.3205896	399.3208531
	284.3	73.13978766	284.3	268.9211372	382.9421359	382.9419786
	284.4	79.90794569	284.4	296.9282385	402.4683315	402.4683262
	284.5	84.43772312	284.5	321.5496865	448.5744034	448.5747009
	284.6	88.70558638	284.6	355.221929	546.7236743	546.7236342
	284.7	89.90475572	284.7	381.3943761	665.5261903	665.5262294
	284.8	89.69934651	284.8	400.1097759	774.6625698	774.6628573
	284.9	88.05026314	284.9	414.3262406	897.1131278	897.1139197
	285	86.75410036	285	416.7452619	946.1880131	946.1882512
	285.1	85.75347541	285.1	413.5216461	955.4153251	955.4153246
	285.2	85.41373583	285.2	409.0927779	939.0858518	939.0862351
	285.3	85.64112764	285.3	403.4347009	899.70959	899.7097901
	285.4	86.01573251	285.4	396.9015034	851.4943611	851.4944353
	285.5	86.52140677	285.5	389.663935	796.2069588	796.2071057
	285.6	86.4291788	285.6	378.9789563	736.820195	736.8202493
	285.7	85.33548889	285.7	366.4001671	691.2349149	691.2353679
	285.8	83.45033181	285.8	351.0925862	648.0331821	648.0329704
	285.9	81.33927667	285.9	334.3313286	599.6150343	599.615575
	286	79.84878105	286	321.2873028	556.3158404	556.3160142
	286.1	78.55978804	286.1	308.1830708	505.9429739	505.9432094
	286.2	77.87642793	286.2	298.065308	458.2135508	458.2135366
	286.3	77.46461475	286.3	288.2021413	404.7459211	404.7460335
	286.4	77.45120322	286.4	281.1969308	359.8628604	359.8626952
	286.5	77.51645586	286.5	275.8141833	323.6293425	323.6290185
	286.6	77.47290156	286.6	271.0724945	294.0386695	294.038765
	286.7	77.25681818	286.7	267.6508935	276.7945618	276.7944899
	286.8	77.0276643	286.8	265.8602389	270.3271467	270.3268854
	286.9	76.93678863	286.9	265.0406438	267.0404604	267.0401834
	287	76.36511026	287	265.6721654	284.0626568	284.0627886
	287.1	75.93898483	287.1	266.8909144	301.841051	301.8412033
	287.2	75.34315322	287.2	267.7164473	321.2088099	321.2088816
	287.3	74.18586083	287.3	268.120079	351.6321501	351.6326718
	287.4	73.3111044	287.4	268.9738422	379.0072086	379.0069417
	287.5	72.28542505	287.5	269.0339686	405.4416431	405.4420998
	287.6	71.09274343	287.6	266.9402023	421.929553	421.9293956
	287.7	69.66263375	287.7	261.6023928	422.1589613	422.1589094
	287.8	68.10688376	287.8	253.9473948	408.8567781	408.8562577
	287.9	66.9890575	287.9	248.2702605	397.5967786	397.5966718
	288	66.07403376	288	243.4244641	386.5936764	386.5937316
	288.1	65.35936758	288.1	240.8858532	387.3143883	387.3148617
	288.2	64.58432603	288.2	237.9451615	386.6631486	386.6630302
	288.3	63.45290147	288.3	234.5109742	392.4463371	392.4466647
	288.4	62.2403197	288.4	230.7013427	397.8416807	397.8418272
	288.5	60.84943662	288.5	227.3148807	412.3718731	412.3720329
	288.6	59.68970083	288.6	224.3499431	423.8222965	423.8223724
	288.7	58.44879011	288.7	221.4370164	438.7963116	438.7967295
	288.8	56.92424948	288.8	217.2525616	452.768727	452.7690751
	288.9	55.58035234	288.9	213.8399278	468.2035579	468.2034131
	289	54.03896366	289	209.4292162	482.2579405	482.2582974
	289.1	52.79084038	289.1	205.8265132	493.945769	493.9453056
	289.2	51.64862849	289.2	202.6576266	506.3753011	506.3752304
	289.3	50.79309651	289.3	199.9277666	512.545335	512.5454112
	289.4	50.22021243	289.4	198.2689527	518.4779638	518.4781722
	289.5	49.92462499	289.5	196.8013113	515.4686666	515.4681875
	289.6	50.06280499	289.6	196.0625055	502.6537885	502.6543368
	289.7	50.25692151	289.7	195.7112048	491.6002065	491.6003223
	289.8	50.74851833	289.8	196.4216791	479.7429457	479.7435397
	289.9	51.35787062	289.9	196.4763275	457.3229067	457.323175
	290	52.06879826	290	197.1792535	437.9641442	437.9640124
	290.1	52.87268095	290.1	198.2978884	419.7619194	419.7616215
	290.2	53.78562897	290.2	200.2202444	405.8079966	405.8077347
	290.3	55.07925379	290.3	204.2675507	398.8362831	398.8361149
	290.4	56.80375415	290.4	210.4857115	397.2749072	397.2757409
	290.5	58.90803085	290.5	220.058218	412.3363873	412.3366989
	290.6	62.16581623	290.6	237.3471019	453.4929375	453.4926051
	290.7	65.54382271	290.7	256.5806217	501.8106255	501.810426
	290.8	69.30240147	290.8	276.7317547	541.0264514	541.0260277
	290.9	73.27200026	290.9	293.3891086	546.5262532	546.5261361
	291	77.11959376	291	302.9613661	508.717365	508.7173333
	291.1	80.55218281	291.1	306.7717952	448.6908569	448.6910071
	291.2	83.53077295	291.2	309.9004093	399.5375029	399.5375468
	291.3	86.48888883	291.3	315.2666509	367.1279566	367.1277574
	291.4	89.79551392	291.4	324.6787299	352.4268325	352.4272728
	291.5	92.66080005	291.5	334.6998741	350.5985632	350.5985706
	291.6	95.80967359	291.6	346.7431938	354.0901676	354.0899366
	291.7	99.02544133	291.7	358.4540711	354.457021	354.457099
	291.8	102.6614699	291.8	371.7848903	355.2791924	355.2801443
	291.9	107.0182342	291.9	387.1101806	353.166037	353.1664995
	292	110.7495365	292	400.1401757	351.059379	351.0589579
	292.1	114.7546398	292.1	412.7738553	343.0585768	343.0588394
	292.2	118.2426195	292.2	423.041095	333.4254271	333.4254418
	292.3	121.9252729	292.3	432.7892054	319.3755427	319.3754838
	292.4	125.1894115	292.4	441.1204176	306.3792371	306.3793295
	292.5	129.3349303	292.5	450.6854264	286.8935253	286.8941532
	292.6	131.9202769	292.6	456.1623175	273.5123736	273.5122226
	292.7	135.0757399	292.7	462.9032194	258.0810414	258.0816431
	292.8	137.6224554	292.8	467.484887	243.0245592	243.0250666
	292.9	139.8451422	292.9	471.7951915	231.4456872	231.4459414
	293	142.0610127	293	476.2904757	220.9598782	220.9602972
	293.1	144.2809455	293.1	480.4288184	209.513953	209.5133724
	293.2	146.242474	293.2	484.2028365	200.0887202	200.0892727
	293.3	147.8977077	293.3	487.4329854	192.4847594	192.4848146
	293.4	149.1013	293.4	490.2761125	188.7182648	188.718394
	293.5	150.2334126	293.5	492.9660514	185.2821382	185.2828372
	293.6	151.7123099	293.6	496.6737891	181.5106456	181.5106928
	293.7	152.9248492	293.7	500.131745	179.8378142	179.8385145
	293.8	154.2304494	293.8	503.762412	177.7666421	177.7670465
	293.9	155.6097095	293.9	508.0208171	176.9749585	176.9747788
	294	156.3490082	294	510.8211867	178.2109645	178.2111732
	294.1	157.8677693	294.1	515.6992429	177.9455706	177.9451785
	294.2	159.2955318	294.2	520.3760624	177.9850548	177.9853847
	294.3	160.4906859	294.3	524.3662009	178.2529477	178.252859
	294.4	161.5862522	294.4	528.0904992	178.7007687	178.7007031
	294.5	163.1573829	294.5	533.0253533	178.0890132	178.0884721
	294.6	164.2344368	294.6	536.5091189	177.982056	177.9822499
	294.7	165.6771028	294.7	541.2816542	178.1629837	178.162465
	294.8	167.0318939	294.8	545.8794769	178.6762785	178.6759371
	294.9	168.6204777	294.9	550.8674543	178.07202	178.0721665
	295	170.0024346	295	555.6308835	178.8032278	178.8033467
	295.1	171.6751497	295.1	561.5245328	180.0452313	180.0453057
	295.2	172.9960568	295.2	566.9476762	183.230958	183.2309494
	295.3	174.6861588	295.3	572.3584075	182.8641047	182.8643811
	295.4	176.1376587	295.4	578.2304475	186.0318386	186.0316817
	295.5	177.8853824	295.5	584.0149102	186.163286	186.1636752
	295.6	179.4982657	295.6	590.82974	190.3950946	190.3948338
	295.7	181.3622995	295.7	597.7893577	192.6661869	192.6657177
	295.8	183.0754956	295.8	603.6682442	193.2994338	193.2991119
	295.9	184.8643615	295.9	610.1930072	194.9922572	194.9921221
	296	187.0988993	296	617.7680252	195.5245444	195.5246315
	296.1	188.9044421	296.1	624.0764772	196.4426775	196.4423579
	296.2	190.665252	296.2	630.202819	197.2523539	197.2529333
	296.3	192.7092317	296.3	637.342982	198.2489555	198.2494505
	296.4	194.74889	296.4	643.6881065	197.2208664	197.2213768
	296.5	196.8026978	296.5	650.8045717	198.0545332	198.0548151
	296.6	198.747928	296.6	656.3729197	195.880902	195.8812921
	296.7	200.5760863	296.7	661.7119132	194.1405976	194.1405735
	296.8	202.1793688	296.8	666.5530788	193.0330403	193.0327075
	296.9	203.8970853	296.9	671.3435686	190.8933955	190.8938856
	297	205.6438212	297	676.7664664	190.0952145	190.095891
	297.1	207.1339213	297.1	681.3950843	189.4314798	189.4317354
	297.2	208.7483473	297.2	685.8867469	187.4702636	187.4703227
	297.3	210.0164699	297.3	689.2174721	185.4810587	185.4808942
	297.4	211.800791	297.4	694.6778259	184.5479317	184.5480614
	297.5	213.2002391	297.5	698.3081616	182.297831	182.2983433
	297.6	215.1749374	297.6	703.7797495	179.9842557	179.9842537
	297.7	216.3144465	297.7	708.4861834	182.2473512	182.2471932
	297.8	217.6020466	297.8	711.9461804	180.5075466	180.5079483
	297.9	219.1227445	297.9	717.1962567	181.1342961	181.1344846
	298	220.7695486	298	722.6177633	181.2057675	181.2057073
	298.1	222.221233	298.1	727.2237848	180.8783983	180.878241
	298.2	223.2374359	298.2	731.1211014	182.1578869	182.1583629
	298.3	224.8924681	298.3	736.7407503	182.6012097	182.601245
	298.4	225.990514	298.4	740.8877902	183.8172237	183.817349
	298.5	227.3996542	298.5	746.1048135	185.1296991	185.1301411
	298.6	228.6053274	298.6	750.7727614	186.6865769	186.6870055
	298.7	230.2306413	298.7	756.7296089	188.0305397	188.0309531
	298.8	231.5109593	298.8	762.089302	190.5165461	190.5168879
	298.9	233.0018491	298.9	767.662454	191.9444754	191.9442699
	299	234.4510635	299	773.7692242	194.7838405	194.7840231
	299.1	235.7467843	299.1	779.1735686	197.1748848	197.1755067
	299.2	237.4675989	299.2	786.260858	200.121707	200.1216267
	299.3	238.4498406	299.3	790.4536072	202.0934189	202.093002
	299.4	239.949845	299.4	796.5870133	204.5109527	204.5111656
	299.5	241.0693695	299.5	801.9428874	207.9100941	207.9098038
	299.6	242.4720431	299.6	807.6570083	210.0697309	210.0699695
	299.7	243.6808318	299.7	813.2412703	213.2649538	213.2652383
	299.8	245.4232897	299.8	820.6736683	216.5586374	216.5587527
	299.9	246.7227354	299.9	827.2303949	221.0388467	221.0387065
	300	247.4291795	300	831.2903621	224.4554811	224.4551859
	300.1	248.9782687	300.1	838.4038678	228.2869497	228.2873532
	300.2	250.0956738	300.2	844.2102827	232.3713172	232.371538
	300.3	251.7339361	300.3	851.6774505	236.21728	236.2175818
	300.4	252.1837019	300.4	855.1049074	239.9947702	239.9946464
	300.5	253.8210066	300.5	862.4785658	243.5818365	243.5821266
	300.6	255.120967	300.6	869.1483704	247.9950726	247.9950657
	300.7	256.6010803	300.7	876.1620723	251.834538	251.8345893
	300.8	258.0696304	300.8	883.2324217	255.8164465	255.8164172
	300.9	259.1731673	300.9	889.8938046	261.3792231	261.3791511
	301	260.9272433	301	897.3978463	264.216589	264.2164874
	301.1	261.74783	301.1	902.3514779	268.2859626	268.2863699
	301.2	263.4635673	301.2	910.8562631	273.1999985	273.1995831
	301.3	264.8769766	301.3	918.7504095	278.8747304	278.8747714
	301.4	265.9868821	301.4	925.1428047	283.6523208	283.6523934
	301.5	267.5264048	301.5	934.0515337	290.2921669	290.2921424
	301.6	268.9715467	301.6	941.945329	295.5845516	295.5845918
	301.7	270.567062	301.7	951.2403242	302.4333143	302.4331328
	301.8	270.9809246	301.8	955.6336466	307.8526482	307.8525568
	301.9	272.9122434	301.9	966.16886	314.6729222	314.6730501
	302	274.3890475	302	974.2422795	319.8558507	319.8556094
	302.1	276.3752649	302.1	984.1438197	325.0082913	325.0083218
	302.2	278.0657358	302.2	993.5718106	331.1343428	331.1346389
	302.3	278.573973	302.3	998.5883913	336.8770475	336.8769073
	302.4	280.4688396	302.4	1008.435714	342.3208717	342.3207948
	302.5	281.7509856	302.5	1016.092153	347.7247118	347.7248945
	302.6	283.7039089	302.6	1025.575468	352.0234937	352.0241301
	302.7	284.8808683	302.7	1032.763311	357.1709363	357.1701797
	302.8	286.8273293	302.8	1042.2051	361.3272751	361.3267517
	302.9	288.1169555	302.9	1048.49473	364.1086634	364.1086975
	303	288.913856	303	1054.150314	368.875758	368.8756199
	303.1	290.2321697	303.1	1060.827432	372.0904731	372.0907803
	303.2	291.8071312	303.2	1068.690288	375.6975314	375.6982563
	303.3	293.1783399	303.3	1076.019052	379.6314591	379.6310876
	303.4	293.9684549	303.4	1079.507306	380.6320592	380.6314501
	303.5	296.8263093	303.5	1091.794732	383.6508526	383.6502734
	303.6	297.424355	303.6	1095.075119	385.4666268	385.4662109
	303.7	298.4448263	303.7	1100.816948	388.7897986	388.7897783
	303.8	299.3520546	303.8	1105.854095	391.6121705	391.6127929
	303.9	300.3253743	303.9	1111.539221	395.0892808	395.0901789
	304	302.0355685	304	1119.982691	398.5873826	398.5881073
	304.1	302.9248884	304.1	1125.509638	402.2659124	402.266176
	304.2	304.9024953	304.2	1135.467998	406.5447022	406.5455283
	304.3	305.0197696	304.3	1138.162466	410.2457229	410.245013
	304.4	306.4150496	304.4	1146.0147	414.5599986	414.5606899
	304.5	306.8743854	304.5	1150.719558	419.4250541	419.4254111
	304.6	308.2184567	304.6	1158.022866	423.0945874	423.0955308
	304.7	308.6498631	304.7	1163.136934	428.7518263	428.7521254
	304.8	310.1442877	304.8	1171.792093	433.6248786	433.6244736
	304.9	310.8582516	304.9	1178.40535	439.9198625	439.9202441
	305	311.5530625	305	1185.047352	446.3502924	446.3501341
	305.1	312.7843842	305.1	1193.696576	452.6857601	452.686911
	305.2	313.8651554	305.2	1201.928143	459.2271456	459.2268528
	305.3	314.3971013	305.3	1208.279957	466.0864041	466.0860702
	305.4	315.2221288	305.4	1217.102845	475.0473225	475.0478699
	305.5	316.2682847	305.5	1224.323838	480.0758127	480.0759023
	305.6	317.4522203	305.6	1234.664154	489.1396899	489.1399723
	305.7	318.3241169	305.7	1243.11562	497.0855141	497.0853113
	305.8	320.4832356	305.8	1255.486888	503.2290586	503.2290503
	305.9	321.1795134	305.9	1262.725683	510.2487529	510.2490174
	306	322.9842196	306	1274.499367	517.4878595	517.4886375
	306.1	323.0013126	306.1	1278.643015	523.7963381	523.795999
	306.2	324.5824696	306.2	1289.396232	530.7165722	530.7159747
	306.3	326.1282142	306.3	1299.374168	536.5972217	536.5970504
	306.4	327.6289979	306.4	1308.906101	542.0155561	542.0163324
	306.5	328.8889843	306.5	1317.095799	546.8111393	546.8123033
	306.6	329.5686378	306.6	1322.859778	551.4252951	551.4258608
	306.7	331.4524088	306.7	1332.939864	555.2232771	555.2239751
	306.8	332.8135863	306.8	1340.870919	558.9133023	558.9138515
	306.9	334.5298513	306.9	1348.983334	560.7035867	560.7033562
	307	335.9398913	307	1355.474827	561.9016079	561.9018149
	307.1	337.12444	307.1	1361.950465	564.4166027	564.4164023
	307.2	338.9981978	307.2	1371.020367	566.6267193	566.6280676
	307.3	340.7412851	307.3	1377.316863	565.5236602	565.5233835
	307.4	342.2561899	307.4	1383.560016	565.6975907	565.6982219
	307.5	343.9365497	307.5	1390.376129	565.7315771	565.7320975
	307.6	345.3148621	307.6	1394.566585	563.7333757	563.7326602
	307.7	347.0314322	307.7	1400.906369	562.8787173	562.8791206
	307.8	348.8710199	307.8	1407.170094	561.2138827	561.2138755
	307.9	349.9242029	307.9	1410.038014	559.2426706	559.2426788
	308	351.9175568	308	1415.331975	555.353725	555.3536005
	308.1	353.5719213	308.1	1419.796084	552.2584621	552.2587654
	308.2	355.1587031	308.2	1423.437549	548.4164977	548.4164091
	308.3	357.1330198	308.3	1427.99581	543.7218741	543.7217339
	308.4	357.8402355	308.4	1428.242413	540.1158154	540.1165392
	308.5	359.7134699	308.5	1432.759756	536.0044587	536.0048103
	308.6	361.7512567	308.6	1436.639638	530.1512981	530.1512708
	308.7	362.3154494	308.7	1435.312587	525.2292654	525.229826
	308.8	365.0369451	308.8	1441.455131	518.8788036	518.8786757
	308.9	365.0713187	308.9	1438.144843	514.1606893	514.1609038
	309	366.9490533	309	1440.319867	507.0475324	507.0482665
	309.1	368.2379239	309.1	1441.350429	501.5802176	501.5805997
	309.2	369.1974362	309.2	1439.69735	494.2581442	494.2584662
	309.3	370.6848403	309.3	1441.457686	488.8108214	488.8114785
	309.4	371.7832189	309.4	1441.219902	482.7497439	482.7499135
	309.5	373.0538907	309.5	1439.793147	474.2391455	474.2390969
	309.6	373.9393524	309.6	1438.967447	468.5674124	468.5678223
	309.7	375.3271392	309.7	1437.941664	460.0898008	460.0903827
	309.8	376.5773562	309.8	1437.554353	453.219047	453.2192358
	309.9	377.0515359	309.9	1434.581695	446.879081	446.8793965
	310	377.9780983	310	1432.040117	438.8567874	438.8571301
	310.1	378.4718725	310.1	1429.281966	432.7442305	432.7443145
	310.2	380.7343112	310.2	1431.16208	423.996227	423.9964502
	310.3	380.334808	310.3	1424.538456	417.2654172	417.2657156
	310.4	380.9515734	310.4	1422.415493	411.4497417	411.4496494
	310.5	381.2593381	310.5	1417.937271	404.07319	404.0726209
	310.6	382.576411	310.6	1416.18141	395.3791649	395.3795651
	310.7	383.7202398	310.7	1415.116985	388.4779233	388.4781635
	310.8	383.6600356	310.8	1410.297799	382.4898166	382.4893652
	310.9	384.5260438	310.9	1407.449925	374.6499501	374.6500648
	311	384.767801	311	1402.827562	367.4958096	367.4963371
	311.1	386.2645489	311.1	1402.842936	360.4551236	360.4552343
	311.2	386.2894857	311.2	1397.849204	353.8767529	353.8769189
	311.3	386.3773525	311.3	1393.027123	347.2274106	347.2279928
	311.4	387.0495329	311.4	1390.329911	340.6155533	340.6156401
	311.5	387.7747293	311.5	1387.89536	334.1196496	334.1202
	311.6	387.4957258	311.6	1381.725603	327.4503153	327.4503157
	311.7	388.1960108	311.7	1380.019291	322.0374787	322.0384907
	311.8	388.2857468	311.8	1375.88894	316.3107676	316.3112879
	311.9	387.9782495	311.9	1371.232432	311.7166039	311.7163533
	312	388.988479	312	1370.88926	306.6876139	306.6878418
	312.1	388.8628861	312.1	1367.149566	302.4503075	302.450156
	312.2	388.7932583	312.2	1363.52473	298.105544	298.1050552
	312.3	389.4789513	312.3	1362.491073	293.6933076	293.6926772
	312.4	388.7119865	312.4	1356.188703	289.0381682	289.038977
	312.5	389.588473	312.5	1357.169333	286.3737331	286.3739343
	312.6	389.6316516	312.6	1354.588046	282.8696336	282.8698375
	312.7	389.746994	312.7	1352.106338	279.1731111	279.1731385
	312.8	389.3870218	312.8	1348.717795	276.426209	276.4266715
	312.9	389.6604018	312.9	1347.209772	273.2774675	273.2778427
	313	389.7504111	313	1345.118291	270.1971987	270.1967441
	313.1	389.2176865	313.1	1342.188878	268.7967584	268.7959565
	313.2	390.2564229	313.2	1342.831761	265.0312634	265.0318279
	313.3	389.0104476	313.3	1337.270347	263.3944177	263.39481
	313.4	389.3440276	313.4	1336.271731	260.6410182	260.640844
	313.5	389.4911614	313.5	1335.110418	258.5018731	258.5026339
	313.6	389.1236816	313.6	1331.967683	256.0838396	256.0839637
	313.7	389.3568672	313.7	1332.092192	255.2186854	255.2191855
	313.8	389.0846289	313.8	1329.231569	252.7406758	252.7409919
	313.9	389.0603545	313.9	1328.500873	251.909508	251.9088476
	314	389.1648636	314	1326.492363	248.8707226	248.8710258
	314.1	388.4784224	314.1	1323.313442	247.7911541	247.7914178
	314.2	388.2861207	314.2	1321.421351	246.1987905	246.1991121
	314.3	388.2118153	314.3	1319.960021	244.6434122	244.6432984
	314.4	387.429888	314.4	1316.017702	242.9870742	242.9872912
	314.5	387.449978	314.5	1315.340738	242.0259584	242.0259967
	314.6	387.3392302	314.6	1313.988752	240.7674614	240.766606
	314.7	386.9450171	314.7	1312.104626	240.0597443	240.0603034
	314.8	387.3657505	314.8	1312.40902	238.611823	238.6122705
	314.9	386.2522254	314.9	1308.440303	238.3579244	238.3585814
	315	386.0906357	315	1306.763554	236.8970084	236.8966082
	315.1	386.3863725	315.1	1306.561225	235.3396308	235.340134
	315.2	386.8738525	315.2	1307.394458	234.2870515	234.2870141
	315.3	384.8531389	315.3	1299.946161	233.4818733	233.4824381
	315.4	384.1434628	315.4	1297.015182	232.7876508	232.7878522
	315.5	384.4914356	315.5	1297.515797	231.9105014	231.9113625
	315.6	384.0105724	315.6	1295.662038	231.6111211	231.6106774
	315.7	383.4135309	315.7	1292.108432	229.6039233	229.6042838
	315.8	383.4341796	315.8	1292.501702	230.0262545	230.0262004
	315.9	382.3994727	315.9	1289.346294	230.4605809	230.4607039
	316	382.7070023	316	1288.788914	228.3794127	228.3786297
	316.1	382.2089305	316.1	1287.11318	228.3809121	228.38066
	316.2	381.6549788	316.2	1284.502668	227.4043025	227.404979
	316.3	381.3379179	316.3	1283.491472	227.4777731	227.4782556
	316.4	380.9935612	316.4	1281.696278	226.6436065	226.6437023
	316.5	380.1477563	316.5	1279.52713	227.5322513	227.532759
	316.6	379.1034441	316.6	1275.351368	226.6610995	226.6616491
	316.7	379.0358788	316.7	1275.207452	226.7720552	226.7715975
	316.8	377.9638076	316.8	1271.752666	226.9719753	226.9726357
	316.9	377.9572201	316.9	1271.630979	226.8410276	226.8410312
	317	376.5980565	317	1267.645791	227.6217156	227.6209885
	317.1	375.7477961	317.1	1264.962768	227.8591207	227.859074
	317.2	375.2792781	317.2	1263.820296	228.4378894	228.4381495
	317.3	374.657519	317.3	1262.044561	228.8622198	228.862568
	317.4	374.3325693	317.4	1261.428923	229.5019641	229.5020703
	317.5	373.48244	317.5	1259.25994	230.4320923	230.4331883
	317.6	372.5253869	317.6	1257.365189	232.2203776	232.2204293
	317.7	371.5601919	317.7	1254.755637	233.0915294	233.0923753
	317.8	370.4068872	317.8	1251.435833	233.8677191	233.8680985
	317.9	370.1019878	317.9	1251.839245	235.8034454	235.8039917
	318	368.9705248	318	1248.989096	237.1274163	237.1273233
	318.1	368.4162274	318.1	1247.627326	237.8251374	237.8253878
	318.2	367.655608	318.2	1246.903955	240.3441306	240.3436391
	318.3	366.7931095	318.3	1245.368167	242.2368741	242.2368321
	318.4	365.9112669	318.4	1244.197697	244.7278785	244.7277526
	318.5	364.7401554	318.5	1241.960669	247.118423	247.1190062
	318.6	364.4930292	318.6	1242.268998	248.6952927	248.6956459
	318.7	362.4965809	318.7	1237.412202	251.3807194	251.380834
	318.8	362.5913005	318.8	1239.811965	254.2425755	254.24301
	318.9	361.4972004	318.9	1237.301107	255.9438955	255.9438787
	319	360.5762882	319	1236.573862	259.3055519	259.3048939
	319.1	359.16706	319.1	1232.93399	260.9648887	260.9650018
	319.2	358.5471087	319.2	1232.628302	263.5048735	263.5054322
	319.3	357.2507637	319.3	1230.178455	266.3122514	266.312958
	319.4	355.8740125	319.4	1227.820913	269.6604132	269.6600593
	319.5	355.6756444	319.5	1229.226155	272.5967396	272.5964551
	319.6	354.4685828	319.6	1227.94039	276.6661131	276.6655405
	319.7	353.6674378	319.7	1226.580194	278.6648143	278.6653622
	319.8	353.1836022	319.8	1226.540443	280.9828878	280.983732
	319.9	351.9488561	319.9	1224.84238	284.6614175	284.6617453
	320	351.0173361	320	1223.612469	287.5267722	287.5264688

## Sheet: 191217_0344_Is
Photo Ionization Scan
Date :	17/12/2019
Measured Time : 3:44:11 AM	-	5:09:56 AM
Select Photon Energy :	1200 lines/mm
					If	If/Ip
Photon Energy	Ie	Ip	Is	Is\Ip			GAP
Scan :	1
275	102.119649	7.04E-11	4.08E-10	5.794688	-2.41E-09	-34.235121	34.142502
275.1	102.105192	7.03E-11	4.07E-10	5.78411	-2.42E-09	-34.453758	34.142502
275.2	102.089555	7.01E-11	4.06E-10	5.784348	-2.39E-09	-34.063247	34.16
275.3	102.074774	6.99E-11	4.04E-10	5.785425	-2.43E-09	-34.770046	34.165001
275.4	102.054479	6.99E-11	4.04E-10	5.780437	-2.44E-09	-34.999568	34.169998
275.5	102.047089	6.96E-11	4.02E-10	5.783625	-2.42E-09	-34.817057	34.18
275.6	102.028078	6.94E-11	4.01E-10	5.780609	-2.46E-09	-35.429843	34.185001
275.7	102.01362	6.92E-11	4.00E-10	5.781073	-2.45E-09	-35.356533	34.200001
275.8	101.999803	6.90E-11	3.99E-10	5.785864	-2.43E-09	-35.28138	34.209999
275.9	101.984598	6.88E-11	3.97E-10	5.779718	-2.43E-09	-35.272607	34.212502
276	101.969817	6.86E-11	3.96E-10	5.773902	-2.45E-09	-35.720542	34.227501
276.1	101.954449	6.84E-11	3.95E-10	5.77583	-2.43E-09	-35.483201	34.237499
276.2	101.934422	6.82E-11	3.94E-10	5.774792	-2.38E-09	-34.948681	34.2425
276.3	101.921516	6.79E-11	3.92E-10	5.775692	-2.42E-09	-35.643415	34.2575
276.4	101.907164	6.76E-11	3.91E-10	5.774989	-2.40E-09	-35.427938	34.262501
276.5	101.888853	6.75E-11	3.89E-10	5.770093	-2.42E-09	-35.877526	34.27
276.6	101.875787	6.72E-11	3.88E-10	5.770861	-2.40E-09	-35.77882	34.282501
276.7	101.858917	6.70E-11	3.86E-10	5.768491	-2.41E-09	-35.903032	34.287498
276.8	101.850992	6.68E-11	3.85E-10	5.760934	-2.44E-09	-36.480764	34.297501
276.9	101.828662	6.65E-11	3.83E-10	5.767063	-2.39E-09	-36.018777	34.310001
277	101.812866	6.63E-11	3.82E-10	5.758895	-2.38E-09	-35.878186	34.317501
277.1	101.799052	6.60E-11	3.80E-10	5.761077	-2.39E-09	-36.180949	34.325001
277.2	101.786572	6.58E-11	3.79E-10	5.756079	-2.38E-09	-36.133769	34.334999
277.3	101.770776	6.56E-11	3.78E-10	5.754841	-2.40E-09	-36.520458	34.34
277.4	101.753104	6.54E-11	3.76E-10	5.750169	-2.37E-09	-36.275503	34.352501
277.5	101.73843	6.50E-11	3.74E-10	5.754185	-2.40E-09	-36.993698	34.360001
277.6	101.723174	6.49E-11	3.73E-10	5.742391	-2.44E-09	-37.522488	34.375
277.7	101.704536	6.47E-11	3.71E-10	5.734745	-2.40E-09	-37.102803	34.380001
277.8	101.689651	6.42E-11	3.69E-10	5.747184	-2.38E-09	-37.057253	34.395
277.9	101.679791	6.40E-11	3.67E-10	5.740894	-2.39E-09	-37.329272	34.400002
278	101.66405	6.38E-11	3.66E-10	5.736324	-2.41E-09	-37.805466	34.415001
278.1	101.64595	6.34E-11	3.64E-10	5.747139	-2.37E-09	-37.376307	34.419998
278.2	101.625929	6.32E-11	3.62E-10	5.737105	-2.39E-09	-37.844547	34.43
278.3	101.612806	6.28E-11	3.60E-10	5.733425	-2.35E-09	-37.416217	34.432499
278.4	101.596204	6.24E-11	3.58E-10	5.734307	-2.36E-09	-37.799039	34.445
278.5	101.579659	6.21E-11	3.56E-10	5.737018	-2.35E-09	-37.846118	34.452499
278.6	101.566381	6.17E-11	3.54E-10	5.732314	-2.36E-09	-38.176661	34.462502
278.7	101.548975	6.13E-11	3.51E-10	5.731562	-2.35E-09	-38.277684	34.4725
278.8	101.535323	6.09E-11	3.49E-10	5.735226	-2.37E-09	-38.985692	34.477501
278.9	101.515935	6.07E-11	3.48E-10	5.734434	-2.34E-09	-38.660787	34.4925
279	101.505121	6.02E-11	3.45E-10	5.733105	-2.39E-09	-39.663757	34.497501
279.1	101.485838	5.98E-11	3.43E-10	5.730629	-2.36E-09	-39.51472	34.512501
279.2	101.472665	5.94E-11	3.40E-10	5.731138	-2.36E-09	-39.686627	34.517502
279.3	101.455052	5.91E-11	3.39E-10	5.730559	-2.30E-09	-38.902043	34.5275
279.4	101.441021	5.88E-11	3.37E-10	5.723745	-2.34E-09	-39.857292	34.535
279.5	101.423828	5.85E-11	3.34E-10	5.720985	-2.35E-09	-40.146643	34.547501
279.6	101.414568	5.80E-11	3.32E-10	5.724606	-2.31E-09	-39.795855	34.552498
279.7	101.390953	5.77E-11	3.30E-10	5.717892	-2.35E-09	-40.737204	34.5625
279.8	101.377351	5.73E-11	3.28E-10	5.719479	-2.35E-09	-41.037439	34.57
279.9	101.362894	5.70E-11	3.25E-10	5.712486	-2.31E-09	-40.513546	34.577499
280	101.347417	5.66E-11	3.23E-10	5.710359	-2.34E-09	-41.276469	34.59
280.1	101.336012	5.62E-11	3.21E-10	5.703969	-2.34E-09	-41.521173	34.595001
280.2	101.319141	5.60E-11	3.19E-10	5.695431	-2.34E-09	-41.786517	34.610001
280.3	101.302168	5.57E-11	3.17E-10	5.688647	-2.35E-09	-42.244206	34.614998
280.4	101.288833	5.54E-11	3.15E-10	5.67614	-2.36E-09	-42.633764	34.627499
280.5	101.267467	5.50E-11	3.12E-10	5.678645	-2.36E-09	-42.840323	34.6325
280.6	101.255421	5.47E-11	3.10E-10	5.672327	-2.35E-09	-43.036667	34.645
280.7	101.242299	5.44E-11	3.07E-10	5.654576	-2.35E-09	-43.267091	34.6525
280.8	101.226447	5.39E-11	3.04E-10	5.643426	-2.37E-09	-44.00556	34.672501
280.9	101.210278	5.34E-11	3.01E-10	5.637994	-2.35E-09	-43.884976	34.672501
281	101.189825	5.30E-11	2.98E-10	5.63062	-2.35E-09	-44.317864	34.677498
281.1	101.173974	5.27E-11	2.96E-10	5.606866	-2.37E-09	-45.023918	34.6875
281.2	101.161976	5.24E-11	2.93E-10	5.592524	-2.35E-09	-44.854175	34.697502
281.3	101.147626	5.21E-11	2.89E-10	5.559661	-2.37E-09	-45.587144	34.7075
281.4	101.131023	5.17E-11	2.86E-10	5.524666	-2.37E-09	-45.92889	34.712502
281.5	101.114696	5.15E-11	2.82E-10	5.462528	-2.35E-09	-45.533495	34.724998
281.6	101.103607	5.15E-11	2.77E-10	5.385064	-2.33E-09	-45.201011	34.732498
281.7	101.085239	5.16E-11	2.73E-10	5.290313	-2.37E-09	-45.820244	34.744999
281.8	101.065157	5.16E-11	2.68E-10	5.198925	-2.36E-09	-45.828979	34.75
281.9	101.0522	5.14E-11	2.63E-10	5.111278	-2.37E-09	-46.149058	34.762501
282	101.033994	5.09E-11	2.56E-10	5.033364	-2.38E-09	-46.760501	34.77
282.1	101.020392	5.04E-11	2.51E-10	4.973083	-2.33E-09	-46.171781	34.7775
282.2	100.999504	4.98E-11	2.45E-10	4.924372	-2.37E-09	-47.664054	34.785
282.3	100.987192	4.87E-11	2.39E-10	4.904442	-2.29E-09	-47.039593	34.797501
282.4	100.970805	4.74E-11	2.32E-10	4.896181	-2.32E-09	-48.825135	34.805
282.5	100.95806	4.61E-11	2.25E-10	4.886531	-2.31E-09	-50.03497	34.814999
282.6	100.943706	4.51E-11	2.20E-10	4.875318	-2.30E-09	-51.05967	34.817501
282.7	100.927967	4.41E-11	2.13E-10	4.82256	-2.27E-09	-51.523278	34.830002
282.8	100.917041	4.31E-11	2.06E-10	4.778208	-2.29E-09	-53.141404	34.842499
282.9	100.896802	4.22E-11	1.99E-10	4.713241	-2.26E-09	-53.567453	34.8475
283	100.882555	4.16E-11	1.94E-10	4.662467	-2.21E-09	-53.189881	34.860001
283.1	100.868793	4.07E-11	1.88E-10	4.606563	-2.16E-09	-53.117912	34.8675
283.2	100.853481	4.01E-11	1.83E-10	4.57221	-2.12E-09	-52.870553	34.875
283.3	100.837897	3.97E-11	1.81E-10	4.554559	-2.09E-09	-52.542319	34.8825
283.4	100.82542	3.94E-11	1.79E-10	4.541074	-2.10E-09	-53.284717	34.895
283.5	100.805926	3.95E-11	1.78E-10	4.51355	-2.10E-09	-53.179172	34.9025
283.6	100.791525	4.04E-11	1.80E-10	4.448273	-2.10E-09	-51.951057	34.912498
283.7	100.7746	4.19E-11	1.83E-10	4.368203	-2.10E-09	-50.265969	34.922501
283.8	100.758641	4.45E-11	1.89E-10	4.24471	-2.11E-09	-47.384762	34.927498
283.9	100.749751	4.83E-11	1.98E-10	4.095453	-2.17E-09	-44.843318	34.939999
284	100.732352	5.24E-11	2.08E-10	3.97684	-2.16E-09	-41.197929	34.945
284.1	100.718268	5.93E-11	2.26E-10	3.812682	-2.24E-09	-37.818105	34.959999
284.2	100.700488	6.60E-11	2.45E-10	3.709581	-2.32E-09	-35.166837	34.965
284.3	100.68528	7.36E-11	2.71E-10	3.676811	-2.37E-09	-32.151376	34.9725
284.4	100.67318	8.04E-11	2.99E-10	3.715879	-2.46E-09	-30.61834	34.985001
284.5	100.661395	8.50E-11	3.24E-10	3.808128	-2.54E-09	-29.833232	34.9925
284.6	100.6448	8.93E-11	3.58E-10	4.004505	-2.61E-09	-29.224717	35
284.7	100.630928	9.05E-11	3.84E-10	4.242205	-2.73E-09	-30.197585	35.005001
284.8	100.612238	9.02E-11	4.03E-10	4.460565	-2.81E-09	-31.102518	35.017502
284.9	100.59778	8.86E-11	4.17E-10	4.705564	-2.88E-09	-32.494183	35.025002
285	100.578612	8.73E-11	4.19E-10	4.803753	-2.95E-09	-33.799571	35.037498
285.1	100.566513	8.62E-11	4.16E-10	4.822215	-2.98E-09	-34.536907	35.044998
285.2	100.550174	8.59E-11	4.11E-10	4.789543	-3.00E-09	-34.886939	35.057499
285.3	100.540806	8.61E-11	4.06E-10	4.710759	-2.98E-09	-34.57671	35.0625
285.4	100.522169	8.65E-11	3.99E-10	4.61429	-2.96E-09	-34.20287	35.077499
285.5	100.507069	8.70E-11	3.92E-10	4.503671	-2.93E-09	-33.668838	35.0825
285.6	100.493469	8.69E-11	3.81E-10	4.38485	-2.84E-09	-32.729137	35.087502
285.7	100.477083	8.57E-11	3.68E-10	4.293643	-2.82E-09	-32.844014	35.0975
285.8	100.464981	8.38E-11	3.53E-10	4.207205	-2.73E-09	-32.534008	35.102501
285.9	100.443025	8.17E-11	3.36E-10	4.11033	-2.67E-09	-32.730532	35.1175
286	100.42921	8.02E-11	3.23E-10	4.023697	-2.56E-09	-31.925999	35.127499
286.1	100.420052	7.89E-11	3.09E-10	3.922911	-2.52E-09	-31.948203	35.130001
286.2	100.401151	7.82E-11	2.99E-10	3.827414	-2.48E-09	-31.691233	35.142502
286.3	100.38364	7.78E-11	2.89E-10	3.720436	-2.46E-09	-31.611172	35.154999
286.4	100.368912	7.77E-11	2.82E-10	3.630634	-2.41E-09	-30.942191	35.16
286.5	100.354085	7.78E-11	2.77E-10	3.558138	-2.37E-09	-30.418136	35.174999
286.6	100.337587	7.77E-11	2.72E-10	3.498933	-2.32E-09	-29.808258	35.18
286.7	100.327145	7.75E-11	2.69E-10	3.464431	-2.31E-09	-29.742154	35.185001
286.8	100.309208	7.73E-11	2.67E-10	3.451491	-2.37E-09	-30.668285	35.197502
286.9	100.296089	7.72E-11	2.66E-10	3.444915	-2.32E-09	-30.059112	35.2075
287	100.281149	7.66E-11	2.66E-10	3.478973	-2.30E-09	-29.974663	35.212502
287.1	100.262349	7.61E-11	2.68E-10	3.514544	-2.30E-09	-30.172985	35.220001
287.2	100.249388	7.55E-11	2.68E-10	3.553295	-2.30E-09	-30.464599	35.232498
287.3	100.234828	7.44E-11	2.69E-10	3.614166	-2.32E-09	-31.198002	35.239998
287.4	100.224653	7.35E-11	2.70E-10	3.668938	-2.26E-09	-30.78025	35.255001
287.5	100.206231	7.24E-11	2.70E-10	3.721828	-2.30E-09	-31.687082	35.2575
287.6	100.189255	7.12E-11	2.67E-10	3.754817	-2.28E-09	-31.948692	35.27
287.7	100.17244	6.98E-11	2.62E-10	3.755276	-2.23E-09	-31.990546	35.2775
287.8	100.156058	6.82E-11	2.54E-10	3.728661	-2.19E-09	-32.130287	35.285
287.9	100.146147	6.71E-11	2.49E-10	3.706132	-2.19E-09	-32.709194	35.294998
288	100.131801	6.62E-11	2.44E-10	3.684117	-2.21E-09	-33.372482	35.302498
288.1	100.114555	6.54E-11	2.41E-10	3.685559	-2.17E-09	-33.122399	35.3125
288.2	100.098064	6.46E-11	2.38E-10	3.684256	-2.17E-09	-33.548297	35.322502
288.3	100.085636	6.35E-11	2.35E-10	3.695827	-2.15E-09	-33.924177	35.3325
288.4	100.069682	6.23E-11	2.31E-10	3.706622	-2.15E-09	-34.452301	35.337502
288.5	100.05667	6.09E-11	2.27E-10	3.735694	-2.17E-09	-35.705409	35.352501
288.6	100.033589	5.97E-11	2.24E-10	3.758604	-2.20E-09	-36.791788	35.357498
288.7	100.028127	5.85E-11	2.21E-10	3.788564	-2.16E-09	-37.023928	35.360001
288.8	100.011525	5.69E-11	2.17E-10	3.81652	-2.12E-09	-37.287117	35.375
288.9	99.99503	5.56E-11	2.14E-10	3.847402	-2.12E-09	-38.153404	35.380001
289	99.979508	5.40E-11	2.09E-10	3.875522	-2.08E-09	-38.501682	35.392502
289.1	99.968365	5.28E-11	2.06E-10	3.898907	-2.11E-09	-39.894079	35.400002
289.2	99.952567	5.16E-11	2.03E-10	3.923776	-2.09E-09	-40.392307	35.41
289.3	99.937144	5.08E-11	2.00E-10	3.936121	-2.09E-09	-41.178515	35.415001
289.4	99.921242	5.02E-11	1.98E-10	3.947991	-2.02E-09	-40.264857	35.422501
289.5	99.905127	4.99E-11	1.97E-10	3.94197	-2.03E-09	-40.792128	35.435001
289.6	99.886972	5.00E-11	1.96E-10	3.91633	-2.02E-09	-40.4687	35.450001
289.7	99.875835	5.02E-11	1.95E-10	3.894214	-2.10E-09	-41.738672	35.455002
289.8	99.860413	5.07E-11	1.96E-10	3.87049	-2.12E-09	-41.857999	35.459999
289.9	99.843275	5.13E-11	1.96E-10	3.825632	-2.14E-09	-41.664785	35.4725
290	99.829671	5.20E-11	1.97E-10	3.786899	-2.13E-09	-41.064934	35.477501
290.1	99.812964	5.28E-11	1.98E-10	3.75048	-2.11E-09	-39.999638	35.487499
290.2	99.799149	5.37E-11	2.00E-10	3.722561	-2.09E-09	-38.967891	35.497501
290.3	99.785012	5.50E-11	2.04E-10	3.708612	-2.13E-09	-38.814939	35.5075
290.4	99.766487	5.67E-11	2.10E-10	3.705488	-2.16E-09	-38.101476	35.512501
290.5	99.756738	5.88E-11	2.20E-10	3.735623	-2.16E-09	-36.816498	35.525002
290.6	99.739284	6.20E-11	2.37E-10	3.817969	-2.21E-09	-35.635953	35.529999
290.7	99.72386	6.54E-11	2.56E-10	3.914643	-2.23E-09	-34.095744	35.547501
290.8	99.708868	6.91E-11	2.76E-10	3.993106	-2.23E-09	-32.327937	35.549999
290.9	99.691942	7.30E-11	2.92E-10	4.00411	-2.27E-09	-31.023146	35.557499
291	99.678287	7.69E-11	3.02E-10	3.928462	-2.30E-09	-29.961129	35.567501
291.1	99.668224	8.03E-11	3.06E-10	3.808361	-2.28E-09	-28.371644	35.575001
291.2	99.651143	8.32E-11	3.09E-10	3.710015	-2.28E-09	-27.43619	35.584999
291.3	99.637053	8.62E-11	3.14E-10	3.64517	-2.29E-09	-26.578064	35.595001
291.4	99.616658	8.95E-11	3.23E-10	3.615756	-2.30E-09	-25.761955	35.602501
291.5	99.606252	9.23E-11	3.33E-10	3.612098	-2.36E-09	-25.589922	35.610001
291.6	99.587564	9.54E-11	3.45E-10	3.619084	-2.36E-09	-24.736338	35.622501
291.7	99.573482	9.86E-11	3.57E-10	3.619818	-2.36E-09	-23.895591	35.630001
291.8	99.558968	1.02E-10	3.70E-10	3.621463	-2.40E-09	-23.476093	35.637501
291.9	99.547989	1.07E-10	3.85E-10	3.617235	-2.44E-09	-22.871924	35.645
292	99.532245	1.10E-10	3.98E-10	3.61302	-2.47E-09	-22.416513	35.650002
292.1	99.513449	1.14E-10	4.11E-10	3.597012	-2.52E-09	-22.076988	35.665001
292.2	99.498726	1.18E-10	4.21E-10	3.577738	-2.50E-09	-21.272628	35.669998
292.3	99.486839	1.21E-10	4.31E-10	3.549627	-2.56E-09	-21.139595	35.682499
292.4	99.469914	1.25E-10	4.39E-10	3.523624	-2.61E-09	-20.949319	35.6875
292.5	99.452406	1.29E-10	4.48E-10	3.484637	-2.62E-09	-20.355652	35.702499
292.6	99.437784	1.31E-10	4.54E-10	3.457864	-2.64E-09	-20.098212	35.7075
292.7	99.423331	1.34E-10	4.60E-10	3.426989	-2.64E-09	-19.676379	35.715
292.8	99.410957	1.37E-10	4.65E-10	3.396864	-2.64E-09	-19.310589	35.7225
292.9	99.395587	1.39E-10	4.69E-10	3.373697	-2.74E-09	-19.720677	35.735001
293	99.381454	1.41E-10	4.73E-10	3.352717	-2.74E-09	-19.381668	35.7425
293.1	99.363086	1.43E-10	4.77E-10	3.329816	-2.70E-09	-18.860304	35.752499
293.2	99.352805	1.45E-10	4.81E-10	3.310958	-2.71E-09	-18.675299	35.760002
293.3	99.334332	1.47E-10	4.84E-10	3.295744	-2.70E-09	-18.408708	35.767502
293.4	99.320462	1.48E-10	4.87E-10	3.288208	-2.78E-09	-18.781765	35.775002
293.5	99.304607	1.49E-10	4.90E-10	3.281333	-2.75E-09	-18.437467	35.785
293.6	99.291811	1.51E-10	4.93E-10	3.273787	-2.73E-09	-18.130968	35.797501
293.7	99.275102	1.52E-10	4.97E-10	3.27044	-2.71E-09	-17.866933	35.805
293.8	99.258934	1.53E-10	5.00E-10	3.266296	-2.79E-09	-18.202083	35.8125
293.9	99.250362	1.54E-10	5.04E-10	3.264712	-2.78E-09	-18.030286	35.82
294	99.235743	1.55E-10	5.07E-10	3.267185	-2.76E-09	-17.767077	35.825001
294.1	99.218606	1.57E-10	5.12E-10	3.266654	-2.81E-09	-17.943037	35.842499
294.2	99.201527	1.58E-10	5.16E-10	3.266733	-2.84E-09	-17.999313	35.845001
294.3	99.185569	1.59E-10	5.20E-10	3.267269	-2.82E-09	-17.709541	35.857498
294.4	99.170256	1.60E-10	5.24E-10	3.268165	-2.84E-09	-17.692749	35.860001
294.5	99.156653	1.62E-10	5.29E-10	3.266941	-2.84E-09	-17.530291	35.877499
294.6	99.141875	1.63E-10	5.32E-10	3.266727	-2.87E-09	-17.616166	35.880001
294.7	99.123293	1.64E-10	5.37E-10	3.267089	-2.91E-09	-17.71131	35.895
294.8	99.108617	1.66E-10	5.41E-10	3.268116	-2.91E-09	-17.600894	35.900002
294.9	99.094963	1.67E-10	5.46E-10	3.266907	-2.87E-09	-17.181678	35.91
295	99.077934	1.68E-10	5.51E-10	3.26837	-2.91E-09	-17.25273	35.9175
295.1	99.068619	1.70E-10	5.56E-10	3.270855	-2.92E-09	-17.160432	35.927498
295.2	99.053356	1.71E-10	5.62E-10	3.277229	-2.93E-09	-17.101338	35.93
295.3	99.039272	1.73E-10	5.67E-10	3.276495	-2.93E-09	-16.953548	35.942501
295.4	99.02289	1.74E-10	5.73E-10	3.282833	-2.95E-09	-16.899275	35.9575
295.5	99.005212	1.76E-10	5.78E-10	3.283096	-2.98E-09	-16.915762	35.962502
295.6	98.99065	1.78E-10	5.85E-10	3.291563	-2.97E-09	-16.708233	35.970001
295.7	98.970514	1.79E-10	5.92E-10	3.296107	-3.01E-09	-16.787733	35.977501
295.8	98.955843	1.81E-10	5.97E-10	3.297374	-3.04E-09	-16.778852	35.985001
295.9	98.944382	1.83E-10	6.04E-10	3.300761	-3.06E-09	-16.713582	35.997501
296	98.929497	1.85E-10	6.11E-10	3.301826	-3.09E-09	-16.676651	36.005001
296.1	98.91472	1.87E-10	6.17E-10	3.303663	-3.08E-09	-16.468294	36.012501
296.2	98.89951	1.89E-10	6.23E-10	3.305283	-3.13E-09	-16.606377	36.02
296.3	98.882912	1.91E-10	6.30E-10	3.307277	-3.13E-09	-16.41281	36.032501
296.4	98.867059	1.93E-10	6.36E-10	3.30522	-3.16E-09	-16.426197	36.040001
296.5	98.853777	1.95E-10	6.43E-10	3.306888	-3.16E-09	-16.26651	36.044998
296.6	98.837609	1.96E-10	6.49E-10	3.302539	-3.18E-09	-16.192018	36.055
296.7	98.820255	1.98E-10	6.54E-10	3.299057	-3.20E-09	-16.136324	36.064999
296.8	98.80751	2.00E-10	6.59E-10	3.296841	-3.22E-09	-16.106604	36.075001
296.9	98.79332	2.01E-10	6.63E-10	3.29256	-3.20E-09	-15.892922	36.080002
297	98.780308	2.03E-10	6.69E-10	3.290963	-3.25E-09	-15.99129	36.09
297.1	98.763495	2.05E-10	6.73E-10	3.289635	-3.30E-09	-16.122775	36.0975
297.2	98.748183	2.06E-10	6.77E-10	3.285711	-3.27E-09	-15.845769	36.110001
297.3	98.734685	2.07E-10	6.80E-10	3.281731	-3.32E-09	-16.003739	36.1175
297.4	98.718942	2.09E-10	6.86E-10	3.279864	-3.30E-09	-15.781429	36.130001
297.5	98.702985	2.10E-10	6.89E-10	3.275362	-3.34E-09	-15.849277	36.135002
297.6	98.688631	2.12E-10	6.95E-10	3.270733	-3.32E-09	-15.629053	36.145
297.7	98.672143	2.13E-10	6.99E-10	3.275261	-3.28E-09	-15.362988	36.1525
297.8	98.658539	2.15E-10	7.02E-10	3.27178	-3.34E-09	-15.538986	36.157501
297.9	98.645579	2.16E-10	7.07E-10	3.273034	-3.32E-09	-15.369586	36.172501
298	98.630858	2.18E-10	7.13E-10	3.273177	-3.33E-09	-15.299013	36.177498
298.1	98.616769	2.19E-10	7.17E-10	3.272522	-3.34E-09	-15.230982	36.185001
298.2	98.601025	2.20E-10	7.21E-10	3.275082	-3.36E-09	-15.26127	36.192501
298.3	98.582181	2.22E-10	7.26E-10	3.275969	-3.40E-09	-15.315567	36.202499
298.4	98.57104	2.23E-10	7.30E-10	3.278402	-3.38E-09	-15.172749	36.209999
298.5	98.555295	2.24E-10	7.35E-10	3.281028	-3.39E-09	-15.140269	36.220001
298.6	98.543679	2.25E-10	7.40E-10	3.284143	-3.46E-09	-15.352661	36.23
298.7	98.523593	2.27E-10	7.46E-10	3.286832	-3.40E-09	-15.00444	36.239998
298.8	98.512615	2.28E-10	7.51E-10	3.291806	-3.46E-09	-15.155984	36.247501
298.9	98.495699	2.29E-10	7.56E-10	3.294663	-3.43E-09	-14.934135	36.255001
299	98.482684	2.31E-10	7.62E-10	3.300344	-3.47E-09	-15.022521	36.267502
299.1	98.461746	2.32E-10	7.67E-10	3.305128	-3.51E-09	-15.102922	36.272499
299.2	98.453979	2.34E-10	7.74E-10	3.311024	-3.52E-09	-15.072489	36.279999
299.3	98.438187	2.35E-10	7.78E-10	3.314969	-3.55E-09	-15.106686	36.287498
299.4	98.424527	2.36E-10	7.84E-10	3.319806	-3.52E-09	-14.92486	36.297501
299.5	98.406322	2.37E-10	7.89E-10	3.326607	-3.55E-09	-14.962343	36.307499
299.6	98.393364	2.39E-10	7.95E-10	3.330928	-3.64E-09	-15.245965	36.317501
299.7	98.374459	2.40E-10	8.00E-10	3.337321	-3.62E-09	-15.087413	36.325001
299.8	98.365359	2.41E-10	8.07E-10	3.343911	-3.65E-09	-15.138713	36.3325
299.9	98.350847	2.43E-10	8.14E-10	3.352875	-3.66E-09	-15.075371	36.337502
300	98.335532	2.43E-10	8.17E-10	3.359711	-3.66E-09	-15.044839	36.3475
300.1	98.324284	2.45E-10	8.24E-10	3.367377	-3.66E-09	-14.970002	36.357498
300.2	98.310577	2.46E-10	8.30E-10	3.375549	-3.68E-09	-14.986332	36.3675
300.3	98.294137	2.47E-10	8.37E-10	3.383244	-3.74E-09	-15.110653	36.375
300.4	98.275661	2.48E-10	8.40E-10	3.390802	-3.76E-09	-15.159206	36.385002
300.5	98.265271	2.49E-10	8.48E-10	3.397979	-3.77E-09	-15.130073	36.392502
300.6	98.252097	2.51E-10	8.54E-10	3.406809	-3.76E-09	-15.009673	36.4025
300.7	98.235284	2.52E-10	8.61E-10	3.414491	-3.80E-09	-15.07392	36.41
300.8	98.220081	2.53E-10	8.68E-10	3.422458	-3.81E-09	-15.043006	36.424999
300.9	98.199942	2.55E-10	8.74E-10	3.433588	-3.80E-09	-14.919934	36.427498
301	98.191165	2.56E-10	8.81E-10	3.439265	-3.84E-09	-14.976939	36.442501
301.1	98.173918	2.57E-10	8.86E-10	3.447407	-3.82E-09	-14.855834	36.445
301.2	98.158012	2.59E-10	8.94E-10	3.457239	-3.85E-09	-14.883827	36.455002
301.3	98.14511	2.60E-10	9.02E-10	3.468593	-3.88E-09	-14.939039	36.462502
301.4	98.128937	2.61E-10	9.08E-10	3.478152	-3.87E-09	-14.823691	36.470001
301.5	98.11282	2.62E-10	9.16E-10	3.491437	-3.91E-09	-14.904441	36.474998
301.6	98.097774	2.64E-10	9.24E-10	3.502026	-3.93E-09	-14.884363	36.487499
301.7	98.085886	2.65E-10	9.33E-10	3.515729	-3.99E-09	-15.021259	36.494999
301.8	98.07635	2.66E-10	9.37E-10	3.526572	-3.97E-09	-14.947755	36.505001
301.9	98.053864	2.68E-10	9.47E-10	3.540218	-4.01E-09	-14.98643	36.52
302	98.035655	2.69E-10	9.55E-10	3.550588	-4.03E-09	-14.978607	36.522499
302.1	98.019698	2.71E-10	9.65E-10	3.560897	-4.08E-09	-15.065499	36.532501
302.2	98.009091	2.73E-10	9.74E-10	3.573154	-4.06E-09	-14.912176	36.540001
302.3	97.991746	2.73E-10	9.79E-10	3.584644	-4.10E-09	-15.005929	36.547501
302.4	97.977123	2.75E-10	9.88E-10	3.595536	-4.09E-09	-14.889641	36.5625
302.5	97.963526	2.76E-10	9.95E-10	3.606348	-4.10E-09	-14.836261	36.564999
302.6	97.945108	2.78E-10	1.00E-09	3.614949	-4.17E-09	-14.993265	36.575001
302.7	97.93241	2.79E-10	1.01E-09	3.625248	-4.14E-09	-14.828699	36.5825
302.8	97.917099	2.81E-10	1.02E-09	3.633564	-4.17E-09	-14.850891	36.59
302.9	97.902638	2.82E-10	1.03E-09	3.639129	-4.22E-09	-14.947144	36.607498
303	97.886894	2.83E-10	1.03E-09	3.648667	-4.21E-09	-14.880577	36.610001
303.1	97.873506	2.84E-10	1.04E-09	3.655099	-4.24E-09	-14.934738	36.612499
303.2	97.857444	2.86E-10	1.05E-09	3.662316	-4.22E-09	-14.780596	36.625
303.3	97.844643	2.87E-10	1.05E-09	3.670187	-4.25E-09	-14.804642	36.639999
303.4	97.828796	2.88E-10	1.06E-09	3.672189	-4.30E-09	-14.953318	36.642502
303.5	97.813533	2.90E-10	1.07E-09	3.678229	-4.35E-09	-14.980535	36.650002
303.6	97.796396	2.91E-10	1.07E-09	3.681862	-4.34E-09	-14.937618	36.66
303.7	97.780653	2.92E-10	1.08E-09	3.688511	-4.41E-09	-15.114784	36.665001
303.8	97.767961	2.93E-10	1.08E-09	3.694158	-4.41E-09	-15.073497	36.68
303.9	97.752646	2.94E-10	1.09E-09	3.701115	-4.43E-09	-15.088783	36.685001
304	97.740707	2.95E-10	1.09E-09	3.708114	-4.42E-09	-14.984362	36.697502
304.1	97.72373	2.96E-10	1.10E-09	3.715474	-4.50E-09	-15.184625	36.702499
304.2	97.712221	2.98E-10	1.11E-09	3.724035	-4.49E-09	-15.085679	36.709999
304.3	97.694225	2.98E-10	1.11E-09	3.73144	-4.49E-09	-15.062019	36.715
304.4	97.67859	2.99E-10	1.12E-09	3.740072	-4.51E-09	-15.079872	36.727501
304.5	97.664717	3.00E-10	1.12E-09	3.749806	-4.53E-09	-15.112402	36.737499
304.6	97.650317	3.01E-10	1.13E-09	3.757148	-4.54E-09	-15.09627	36.7425
304.7	97.634678	3.01E-10	1.14E-09	3.768467	-4.60E-09	-15.251369	36.755001
304.8	97.6244	3.03E-10	1.14E-09	3.778217	-4.63E-09	-15.296506	36.762501
304.9	97.605548	3.03E-10	1.15E-09	3.790812	-4.62E-09	-15.215196	36.767502
305	97.593231	3.04E-10	1.16E-09	3.803678	-4.67E-09	-15.36286	36.7775
305.1	97.577058	3.05E-10	1.16E-09	3.816354	-4.68E-09	-15.346471	36.787498
305.2	97.565816	3.06E-10	1.17E-09	3.829442	-4.67E-09	-15.260328	36.794998
305.3	97.547178	3.07E-10	1.18E-09	3.843166	-4.75E-09	-15.475237	36.802498
305.4	97.53465	3.07E-10	1.19E-09	3.861095	-4.75E-09	-15.435686	36.814999
305.5	97.516765	3.08E-10	1.19E-09	3.871156	-4.79E-09	-15.525466	36.82
305.6	97.505949	3.10E-10	1.20E-09	3.889291	-4.77E-09	-15.404236	36.8325
305.7	97.48699	3.10E-10	1.21E-09	3.905189	-4.83E-09	-15.566869	36.84
305.8	97.476924	3.12E-10	1.22E-09	3.917481	-4.86E-09	-15.545381	36.845001
305.9	97.461073	3.13E-10	1.23E-09	3.931526	-4.88E-09	-15.59432	36.852501
306	97.448538	3.15E-10	1.24E-09	3.94601	-4.90E-09	-15.5657	36.864998
306.1	97.435796	3.15E-10	1.25E-09	3.958632	-4.87E-09	-15.46376	36.8675
306.2	97.418231	3.16E-10	1.26E-09	3.972478	-4.99E-09	-15.771574	36.880001
306.3	97.402275	3.18E-10	1.27E-09	3.984244	-4.96E-09	-15.619573	36.887501
306.4	97.385519	3.19E-10	1.27E-09	3.995085	-5.06E-09	-15.863791	36.897499
306.5	97.37234	3.20E-10	1.28E-09	4.00468	-5.08E-09	-15.859777	36.907501
306.6	97.360508	3.21E-10	1.29E-09	4.013912	-5.08E-09	-15.822362	36.915001
306.7	97.346102	3.23E-10	1.30E-09	4.021511	-5.10E-09	-15.792354	36.922501
306.8	97.331964	3.24E-10	1.31E-09	4.028894	-5.12E-09	-15.798072	36.932499
306.9	97.316547	3.26E-10	1.31E-09	4.032476	-5.16E-09	-15.863352	36.9375
307	97.302139	3.27E-10	1.32E-09	4.034873	-5.19E-09	-15.886902	36.950001
307.1	97.284522	3.28E-10	1.32E-09	4.039905	-5.21E-09	-15.87437	36.9575
307.2	97.273172	3.30E-10	1.33E-09	4.044327	-5.25E-09	-15.92103	36.962502
307.3	97.258012	3.31E-10	1.34E-09	4.04212	-5.31E-09	-16.020491	36.9725
307.4	97.243559	3.33E-10	1.35E-09	4.042468	-5.31E-09	-15.947632	36.982498
307.5	97.230812	3.34E-10	1.35E-09	4.042536	-5.38E-09	-16.101399	36.9925
307.6	97.212497	3.36E-10	1.36E-09	4.038538	-5.38E-09	-16.022017	36.997501
307.7	97.198573	3.37E-10	1.36E-09	4.036828	-5.45E-09	-16.153258	37.012501
307.8	97.186261	3.39E-10	1.37E-09	4.033497	-5.37E-09	-15.83063	37.017502
307.9	97.168586	3.40E-10	1.37E-09	4.029553	-5.43E-09	-15.960698	37.022499
308	97.157983	3.42E-10	1.38E-09	4.021772	-5.41E-09	-15.821638	37.035
308.1	97.146204	3.43E-10	1.38E-09	4.015579	-5.54E-09	-16.129825	37.040001
308.2	97.126495	3.45E-10	1.38E-09	4.007892	-5.51E-09	-15.967257	37.049999
308.3	97.115411	3.47E-10	1.39E-09	3.998499	-5.52E-09	-15.918566	37.057499
308.4	97.103474	3.47E-10	1.39E-09	3.991284	-5.56E-09	-16.003966	37.067501
308.5	97.090248	3.49E-10	1.39E-09	3.983058	-5.62E-09	-16.081131	37.075001
308.6	97.073056	3.51E-10	1.39E-09	3.971347	-5.63E-09	-16.025787	37.087502
308.7	97.054956	3.52E-10	1.39E-09	3.961499	-5.68E-09	-16.150328	37.092499
308.8	97.042424	3.54E-10	1.40E-09	3.948793	-5.70E-09	-16.078421	37.099998
308.9	97.028822	3.54E-10	1.40E-09	3.939353	-5.70E-09	-16.104676	37.107498
309	97.015811	3.56E-10	1.40E-09	3.925121	-5.68E-09	-15.957001	37.119999
309.1	96.996745	3.57E-10	1.40E-09	3.914182	-5.72E-09	-16.011861	37.127499
309.2	96.987537	3.58E-10	1.40E-09	3.899532	-5.70E-09	-15.91971	37.1325
309.3	96.973294	3.59E-10	1.40E-09	3.888633	-5.72E-09	-15.911344	37.139999
309.4	96.956474	3.60E-10	1.40E-09	3.876506	-5.71E-09	-15.854165	37.1525
309.5	96.939828	3.62E-10	1.40E-09	3.859478	-5.76E-09	-15.940514	37.16
309.6	96.928044	3.62E-10	1.39E-09	3.84813	-5.77E-09	-15.931545	37.1675
309.7	96.914015	3.64E-10	1.39E-09	3.831168	-5.77E-09	-15.852095	37.177498
309.8	96.900197	3.65E-10	1.39E-09	3.817421	-5.82E-09	-15.958268	37.1875
309.9	96.881133	3.65E-10	1.39E-09	3.804736	-5.86E-09	-16.031198	37.192501
310	96.868655	3.66E-10	1.39E-09	3.788685	-5.88E-09	-16.067724	37.200001
310.1	96.858215	3.67E-10	1.38E-09	3.776455	-5.94E-09	-16.1952	37.212502
310.2	96.844936	3.69E-10	1.39E-09	3.758952	-5.91E-09	-16.020423	37.217499
310.3	96.828976	3.68E-10	1.38E-09	3.745485	-5.92E-09	-16.077649	37.224998
310.4	96.818054	3.69E-10	1.38E-09	3.733849	-5.83E-09	-15.810668	37.235001
310.5	96.798993	3.69E-10	1.37E-09	3.71909	-5.86E-09	-15.865887	37.244999
310.6	96.789083	3.70E-10	1.37E-09	3.701695	-5.82E-09	-15.723428	37.255001
310.7	96.773342	3.71E-10	1.37E-09	3.687887	-5.88E-09	-15.847623	37.264999
310.8	96.757224	3.71E-10	1.36E-09	3.675906	-5.88E-09	-15.842619	37.262501
310.9	96.747101	3.72E-10	1.36E-09	3.66022	-5.94E-09	-15.961391	37.275002
311	96.736551	3.72E-10	1.36E-09	3.645906	-5.85E-09	-15.719159	37.285
311.1	96.718454	3.74E-10	1.36E-09	3.631819	-5.89E-09	-15.761794	37.294998
311.2	96.703564	3.74E-10	1.35E-09	3.618657	-5.94E-09	-15.90909	37.302498
311.3	96.692805	3.74E-10	1.35E-09	3.605353	-5.92E-09	-15.857264	37.310001
311.4	96.680003	3.74E-10	1.34E-09	3.592124	-5.92E-09	-15.828558	37.325001
311.5	96.6588	3.75E-10	1.34E-09	3.579127	-5.97E-09	-15.933633	37.325001
311.6	96.647337	3.75E-10	1.34E-09	3.565783	-5.92E-09	-15.813533	37.334999
311.7	96.639736	3.75E-10	1.33E-09	3.554953	-6.00E-09	-15.994961	37.3475
311.8	96.623351	3.75E-10	1.33E-09	3.543495	-5.95E-09	-15.850737	37.352501
311.9	96.61039	3.75E-10	1.32E-09	3.534303	-5.96E-09	-15.896852	37.360001
312	96.597591	3.76E-10	1.32E-09	3.524241	-5.94E-09	-15.818726	37.372501
312.1	96.585921	3.76E-10	1.32E-09	3.515763	-5.94E-09	-15.82019	37.380001
312.2	96.566052	3.75E-10	1.32E-09	3.50707	-5.92E-09	-15.777819	37.387501
312.3	96.555128	3.76E-10	1.32E-09	3.498242	-5.95E-09	-15.830979	37.395
312.4	96.54099	3.75E-10	1.31E-09	3.488928	-5.93E-09	-15.794052	37.4025
312.5	96.52878	3.76E-10	1.31E-09	3.483597	-5.93E-09	-15.779446	37.415001
312.6	96.507791	3.76E-10	1.31E-09	3.476586	-5.96E-09	-15.862434	37.422501
312.7	96.495369	3.76E-10	1.30E-09	3.46919	-5.95E-09	-15.810542	37.427498
312.8	96.478819	3.76E-10	1.30E-09	3.463694	-5.94E-09	-15.814358	37.439999
312.9	96.467308	3.76E-10	1.30E-09	3.457394	-5.97E-09	-15.873454	37.445
313	96.449956	3.76E-10	1.30E-09	3.451231	-5.99E-09	-15.946639	37.4575
313.1	96.441121	3.75E-10	1.29E-09	3.448429	-5.96E-09	-15.888897	37.465
313.2	96.423397	3.76E-10	1.29E-09	3.440895	-6.00E-09	-15.936351	37.4725
313.3	96.413863	3.75E-10	1.29E-09	3.43762	-5.96E-09	-15.884715	37.48
313.4	96.393568	3.75E-10	1.29E-09	3.432111	-5.98E-09	-15.947015	37.487499
313.5	96.379594	3.75E-10	1.29E-09	3.427831	-5.97E-09	-15.903672	37.5
313.6	96.367278	3.75E-10	1.28E-09	3.422993	-5.97E-09	-15.923029	37.505001
313.7	96.348962	3.75E-10	1.28E-09	3.421262	-5.98E-09	-15.928861	37.52
313.8	96.336111	3.75E-10	1.28E-09	3.416304	-5.94E-09	-15.844469	37.522499
313.9	96.324438	3.75E-10	1.28E-09	3.414641	-6.00E-09	-15.99828	37.529999
314	96.309337	3.75E-10	1.28E-09	3.408561	-5.96E-09	-15.909032	37.540001
314.1	96.291397	3.74E-10	1.27E-09	3.406401	-5.99E-09	-16.001122	37.544998
314.2	96.280418	3.74E-10	1.27E-09	3.403215	-5.96E-09	-15.94585	37.557499
314.3	96.264355	3.74E-10	1.27E-09	3.400103	-5.96E-09	-15.946551	37.5625
314.4	96.250757	3.73E-10	1.27E-09	3.396789	-5.96E-09	-15.98149	37.57
314.5	96.238333	3.73E-10	1.27E-09	3.394866	-5.94E-09	-15.94143	37.5825
314.6	96.223122	3.73E-10	1.26E-09	3.392348	-5.89E-09	-15.813538	37.587502
314.7	96.207648	3.72E-10	1.26E-09	3.390932	-5.97E-09	-16.029756	37.5975
314.8	96.196992	3.73E-10	1.26E-09	3.388035	-5.92E-09	-15.877443	37.607498
314.9	96.181996	3.72E-10	1.26E-09	3.387527	-5.94E-09	-15.980807	37.610001
315	96.168507	3.71E-10	1.26E-09	3.384604	-5.96E-09	-16.047778	37.622501
315.1	96.148422	3.72E-10	1.26E-09	3.381488	-5.90E-09	-15.887206	37.630001
315.2	96.140227	3.72E-10	1.26E-09	3.379382	-5.98E-09	-16.086709	37.637501
315.3	96.127058	3.70E-10	1.25E-09	3.377771	-5.95E-09	-16.083407	37.642502
315.4	96.111905	3.69E-10	1.25E-09	3.376382	-5.92E-09	-16.044455	37.657501
315.5	96.097173	3.69E-10	1.25E-09	3.374627	-5.88E-09	-15.906599	37.665001
315.6	96.080688	3.69E-10	1.24E-09	3.374028	-5.90E-09	-16.000286	37.672501
315.7	96.070188	3.68E-10	1.24E-09	3.370012	-5.88E-09	-15.971243	37.68
315.8	96.0538	3.68E-10	1.24E-09	3.370857	-5.85E-09	-15.887689	37.695
315.9	96.039986	3.67E-10	1.24E-09	3.371726	-5.88E-09	-16.016917	37.697502
316	96.028371	3.68E-10	1.24E-09	3.367562	-5.86E-09	-15.953483	37.712502
316.1	96.014711	3.67E-10	1.24E-09	3.367565	-5.90E-09	-16.076931	37.715
316.2	95.994896	3.66E-10	1.23E-09	3.365611	-5.86E-09	-16.005701	37.720001
316.3	95.985367	3.66E-10	1.23E-09	3.365758	-5.86E-09	-16.021424	37.732498
316.4	95.968446	3.66E-10	1.23E-09	3.364089	-5.87E-09	-16.050583	37.739998
316.5	95.955058	3.65E-10	1.23E-09	3.365867	-5.87E-09	-16.079989	37.747501
316.6	95.940384	3.64E-10	1.22E-09	3.364124	-5.84E-09	-16.068305	37.755001
316.7	95.926196	3.64E-10	1.22E-09	3.364346	-5.86E-09	-16.107738	37.7575
316.8	95.915427	3.63E-10	1.22E-09	3.364746	-5.83E-09	-16.072058	37.772499
316.9	95.895509	3.62E-10	1.22E-09	3.364484	-5.81E-09	-16.023784	37.782501
317	95.884908	3.61E-10	1.22E-09	3.366046	-5.85E-09	-16.212172	37.790001
317.1	95.866537	3.60E-10	1.21E-09	3.366521	-5.84E-09	-16.199687	37.797501
317.2	95.851602	3.60E-10	1.21E-09	3.367679	-5.85E-09	-16.253536	37.8125
317.3	95.840356	3.59E-10	1.21E-09	3.368528	-5.80E-09	-16.154964	37.814999
317.4	95.82268	3.59E-10	1.21E-09	3.369808	-5.81E-09	-16.19416	37.822502
317.5	95.810957	3.58E-10	1.21E-09	3.371669	-5.78E-09	-16.148003	37.8325
317.6	95.792854	3.57E-10	1.20E-09	3.375247	-5.77E-09	-16.160575	37.837502
317.7	95.783431	3.56E-10	1.20E-09	3.37699	-5.77E-09	-16.200288	37.849998
317.8	95.764958	3.55E-10	1.20E-09	3.378543	-5.77E-09	-16.259416	37.857498
317.9	95.750553	3.54E-10	1.20E-09	3.382416	-5.78E-09	-16.297963	37.8675
318	95.742309	3.53E-10	1.20E-09	3.385065	-5.73E-09	-16.230338	37.872501
318.1	95.724258	3.53E-10	1.19E-09	3.386461	-5.75E-09	-16.315548	37.880001
318.2	95.709216	3.52E-10	1.19E-09	3.391501	-5.73E-09	-16.295284	37.889999
318.3	95.698608	3.51E-10	1.19E-09	3.395288	-5.72E-09	-16.283731	37.895
318.4	95.68399	3.50E-10	1.19E-09	3.400272	-5.72E-09	-16.334107	37.91
318.5	95.668408	3.49E-10	1.19E-09	3.405055	-5.69E-09	-16.310663	37.915001
318.6	95.654806	3.49E-10	1.19E-09	3.40821	-5.71E-09	-16.388479	37.919998
318.7	95.64024	3.47E-10	1.18E-09	3.413583	-5.70E-09	-16.445229	37.927498
318.8	95.630066	3.47E-10	1.19E-09	3.419309	-5.69E-09	-16.396639	37.939999
318.9	95.615125	3.46E-10	1.18E-09	3.422713	-5.63E-09	-16.285217	37.942501
319	95.603347	3.45E-10	1.18E-09	3.429439	-5.68E-09	-16.47146	37.955002
319.1	95.588248	3.43E-10	1.18E-09	3.432759	-5.66E-09	-16.48079	37.962502
319.2	95.572769	3.43E-10	1.18E-09	3.437841	-5.65E-09	-16.48713	37.9725
319.3	95.5589	3.41E-10	1.18E-09	3.443458	-5.62E-09	-16.467002	37.98
319.4	95.546426	3.40E-10	1.17E-09	3.450157	-5.59E-09	-16.43789	37.987499
319.5	95.527092	3.40E-10	1.17E-09	3.456032	-5.63E-09	-16.582862	37.994999
319.6	95.51563	3.39E-10	1.17E-09	3.464174	-5.62E-09	-16.610379	38.0075
319.7	95.498444	3.38E-10	1.17E-09	3.468173	-5.59E-09	-16.556339	38.012501
319.8	95.487842	3.37E-10	1.17E-09	3.472811	-5.62E-09	-16.671984	38.0275
319.9	95.472366	3.36E-10	1.17E-09	3.480171	-5.59E-09	-16.62522	38.029999
320	95.458818	3.35E-10	1.17E-09	3.485904	-5.59E-09	-16.67594	38.037498
